# Supplementary material for: Genotype-by-inhibitor interactions to dissect enterovirus replication
Source: Nat Commun. 2026 Apr 11;17:5089. doi: 10.1038/s41467-026-71900-3 (PMC13247092; doi:10.1038/s41467-026-71900-3)
Supplement: Supplementary file 4 — Source data [file 41467_2026_71900_MOESM4_ESM.xlsx]

## Sheet: Fig2A,Fig4B,SupFig4A
Position (index= start of polyprotein)	AminoAcid_Mutation	Enrichment_IC50 (log2)	Enrichment_IC90 (log2)	Enrichment_IC99 (log2)
863	A	0.0788651	0.63082	0.278607
863	C	-0.351558	0.278015	-0.0758346
863	D	-0.659644	-0.28685	0.178212
863	E	0.195849	0.203	0.358807
863	F	-0.287665	-0.401176	-1.27703
863	H	-0.0110078	-0.370621	-0.724471
863	I	0.4417	-0.200346	-0.554196
863	K	-0.377212	0.336133	0.544416
863	L	-0.810306	-0.803716	-0.254882
863	M	0.902093	-0.482779	0.432259
863	N	-0.913691	-0.0044172	-0.358267
863	P	0.525472	1.06854	0.178212
863	Q	-0.589208	-0.0461382	-0.0337842
863	R	-0.913691	-0.370621	-0.358267
863	S	-0.377212	0.336133	-0.554196
863	T	-0.717762	-0.540897	0.374141
863	V	-1.39205	-0.56655	-1.20283
863	W	-0.0373323	1.46999	1.51588
863	Y	-0.980581	-0.267236	-1.15757
864	A	0.144585	0.296197	-1.15468
864	C	0.0679662	-0.207441	-1.32028
864	D	-0.193955	0.413691	-0.872219
864	E	0.30197	0.190337	-0.181054
864	F	-0.0145498	0.195536	-1.08747
864	G	-0.777354	0.0953194	-0.846123
864	H	0.798337	0.793003	-0.395759
864	I	-0.262842	-0.0312329	-0.651203
864	L	0.632381	0.299219	-0.57031
864	M	0.384672	-0.0555129	-0.821712
864	N	-0.219447	0.0352491	-0.37402
864	P	0.409645	0.36213	-0.633465
864	Q	0.0569707	0.145659	-0.53213
864	R	0.378725	0.0855762	-0.538648
864	S	0.743566	0.871828	-0.511762
864	T	0.333454	0.320415	-0.42514
864	V	0.620725	0.368637	-0.97818
864	W	-0.705198	-0.410563	-1.95871
864	Y	0.999289	1.32887	-0.368447
865	A	0.144292	0.154436	-0.468311
865	C	0.661743	0.388444	-0.503051
865	D	-0.186934	-0.186634	-0.869845
865	E	0.0480041	-0.0247121	-0.908714
865	G	0.169667	-0.103169	-0.69846
865	H	0.271561	0.0959691	-0.998346
865	I	0.496255	0.575352	-0.543669
865	K	0.655393	0.399252	-0.405929
865	L	0.097839	0.039511	-0.468333
865	M	0.217396	0.486644	-0.35459
865	N	0.24531	0.176189	-0.94339
865	P	0.403883	0.328189	-0.71396
865	Q	0.165443	-0.0757858	-0.948972
865	R	-0.148294	-0.345788	-1.16899
865	S	0.167985	-0.323296	-1.06784
865	T	0.0274476	-0.208755	-0.883328
865	V	0.281797	0.00256748	-0.749526
865	W	-0.0423952	0.126708	-0.298564
865	Y	0.555082	0.334079	-0.217721
866	A	0.727085	0.544691	0.0552127
866	C	0.23446	-0.426464	-0.376938
866	D	-0.0550239	-0.0395896	-0.169775
866	E	0.0834987	-0.0367023	-0.917205
866	F	0.146777	-0.0280999	-0.592952
866	H	0.0672524	0.0202647	-1.28011
866	I	0.640364	0.462162	-0.310233
866	K	0.662622	0.209323	-0.659332
866	L	0.374412	0.124356	-0.654138
866	M	0.262178	0.285252	-1.25093
866	N	0.518819	0.725537	-0.674193
866	P	0.219887	-0.169654	-1.30147
866	Q	0.353419	-0.227281	-0.53443
866	R	0.785314	0.255624	0.173438
866	S	1.03787	0.679911	-0.881429
866	T	0.158305	0.0658186	-0.40736
866	V	0.649512	0.677486	0.280734
866	W	0.479494	0.335764	-0.0620043
866	Y	0.17796	0.16187	-0.894674
867	A	0.289269	-0.0141574	-0.67041
867	C	-0.25281	-0.135838	-0.826719
867	D	1.2311	0.856616	0.519869
867	E	-0.396456	0.380089	-0.682161
867	F	0.482684	0.231844	-1.13173
867	G	0.651574	0.329238	-0.344834
867	H	0.0698774	-0.383642	-1.2183
867	I	1.05391	0.957326	0.882808
867	K	0.201771	0.304865	-0.95863
867	L	0.945079	1.0312	0.28554
867	M	0.161817	0.21211	-0.480471
867	N	0.990503	0.929227	-0.220703
867	P	0.867478	0.986329	-0.792475
867	R	0.810417	1.02982	0.00182853
867	S	0.416889	0.0774123	-0.923827
867	T	0.243418	0.475993	-0.170174
867	V	0.165668	0.0127325	-1.06894
867	W	-0.0718649	0.0752677	0.445381
867	Y	0.950189	0.835584	-0.407898
868	A	0.418106	0.511421	-0.424415
868	C	0.255791	0.547983	-1.00289
868	D	0.0172399	-0.141322	-1.11214
868	E	0.377719	-0.00369119	-0.118476
868	F	0.519819	0.271701	-0.0254481
868	G	0.436713	0.804566	-0.925955
868	H	-0.34273	0.45351	-1.178
868	I	-0.501962	0.575829	-0.445478
868	K	0.812304	0.992113	-0.0354547
868	L	0.682316	0.168175	-0.00638238
868	M	0.833765	0.896442	0.897208
868	N	-0.0424557	0.45832	0.20218
868	P	0.193668	0.366153	-0.384312
868	R	0.492443	-0.133205	-0.615885
868	S	1.00169	0.726258	-0.41831
868	T	-0.351234	0.566206	-1.54494
868	V	0.1862	0.497274	-0.172351
868	W	-0.21242	-0.361559	-0.973616
868	Y	-0.203903	0.134225	-0.519572
869	A	0.484436	0.625551	-0.203255
869	C	0.365773	0.0760735	-0.65955
869	D	-0.0628977	-0.305966	-1.3918
869	E	0.917448	0.702877	-0.203023
869	F	-0.247658	0.162984	-0.780775
869	G	0.794423	0.416607	-0.391968
869	H	0.865191	0.877328	0.225235
869	I	0.905599	0.671568	1.07479
869	K	0.134167	0.60101	-0.617449
869	L	0.0127723	0.248185	-0.162846
869	M	0.778373	0.813242	-0.379757
869	N	0.544661	0.227245	-1.48571
869	P	0.385389	0.282222	0.197773
869	Q	0.565237	0.63919	-0.543072
869	R	0.558469	0.731413	-0.101342
869	T	0.365012	0.234134	-0.42492
869	V	-0.456125	0.823048	-0.617739
869	W	1.47072	1.80102	0.841063
869	Y	0.461351	0.168323	-0.536666
870	A	0.719201	1.18405	0.000505633
870	C	0.630483	-0.177665	-0.778078
870	D	0.5174	0.573196	0.368702
870	E	0.226203	0.527425	0.182479
870	F	0.19836	0.0673349	0.0108014
870	H	0.881201	0.949512	0.363537
870	I	0.514406	0.0259067	0.169016
870	K	-0.141501	0.364284	-0.504048
870	L	-0.522292	-0.159007	-0.128185
870	M	0.661655	0.648118	-0.163969
870	N	0.333436	0.368504	-1.0129
870	P	0.287134	0.65573	-0.307976
870	Q	1.26496	1.23951	0.353011
870	R	0.682406	0.668021	0.158324
870	S	0.466171	0.534678	-0.143284
870	T	0.30785	-0.2449	-0.576898
870	V	0.0614153	0.206416	-0.190872
870	W	-1.04315	0.396384	-1.08446
870	Y	2.01095	0.668802	0.118717
871	C	0.670007	0.496572	-0.813584
871	D	0.374715	0.355258	0.121741
871	E	-0.536709	-0.331757	0.880944
871	F	-2.22863	-1.96526	-1.095
871	G	0.173615	0.0359614	-0.718009
871	H	-1.90727	-1.70202	-2.08425
871	I	0.688339	-0.105369	-1.15513
871	K	-0.0918616	-1.04158	-1.16655
871	L	-1.02585	1.04893	-0.470425
871	M	-1.45894	-1.02803	-1.20283
871	N	0.618439	1.46313	0.329297
871	P	0.489922	1.47093	0.8814
871	Q	-0.136499	-1.08377	-1.279
871	R	-0.43533	-0.370621	-0.894747
871	S	0.721766	0.727522	0.622068
871	T	0.229095	0.304761	0.0803436
871	V	-1.09751	0.183882	-1.55522
871	W	-0.877196	0.230739	-0.687977
871	Y	-0.149465	-0.119357	-0.0631369
872	A	-0.00460553	0.687053	0.260101
872	C	0.709531	0.717068	0.763138
872	D	-0.759483	-0.12991	-1.10674
872	E	0.159267	-0.200346	-0.187992
872	F	0.309146	1.07763	-0.228392
872	G	-0.377212	0.252362	-0.0177168
872	H	-0.810306	0.3814	-0.084607
872	K	-0.260079	0.00329027	-0.520835
872	L	0.273874	0.301921	-1.36258
872	M	0.132531	0.32975	0.155697
872	N	-0.296303	-0.0150672	-0.303452
872	P	-0.265054	-0.0521175	-0.461652
872	Q	-1.19339	-1.10303	-1.82308
872	R	-1.02585	-0.736825	-0.836629
872	S	-0.154565	-0.0949401	-0.18934
872	T	-0.181283	0.532062	0.374141
872	V	0.35606	0.134648	-1.02218
872	W	-0.413283	-0.348575	-0.165945
872	Y	-0.701366	-1.06098	-0.87835
873	A	0.674603	0.208003	-0.0413243
873	C	0.251996	0.438476	0.0167216
873	D	-0.321052	0.141064	0.254922
873	E	0.431124	0.269429	-0.588458
873	F	0.504591	0.325729	-0.248844
873	G	0.944577	1.39246	0.584011
873	H	0.543539	0.170051	-0.35666
873	I	-0.901785	0.244289	-0.853923
873	K	1.04088	0.91627	0.534926
873	L	0.794934	0.939139	-0.260435
873	M	0.846309	0.539795	-0.63834
873	N	0.33266	0.403451	-0.0596967
873	P	-0.659644	-0.116575	-0.470425
873	Q	0.806867	0.838948	-0.796011
873	R	-0.399285	0.271942	-0.232548
873	S	1.25881	2.12774	0.228696
873	T	-0.122188	-0.0607723	-0.111824
873	V	-0.888374	-0.642745	-0.810259
873	W	0.278696	-0.112453	-0.307049
874	A	0.118879	-0.170996	-0.396961
874	C	0.511023	0.44675	-0.694054
874	D	-0.53978	-0.899393	-1.16947
874	E	-0.762606	-0.453969	-0.441615
874	F	-1.74138	-0.424661	-0.582582
874	G	-0.855573	-0.848983	-0.300149
874	H	0.507202	0.64422	0.178212
874	I	0.317906	0.396704	-1.00533
874	K	-1.23784	-0.890704	-1.41483
874	L	0.294106	0.409676	0.445324
874	M	-0.154333	-0.0858862	-0.131395
874	N	-1.06757	0.0403655	-1.41483
874	P	-0.547487	2.23026	-0.358267
874	Q	-1.49189	-0.836664	-1.83915
874	R	0.0628419	0.00865585	0.0525513
874	S	-0.401545	-0.3899	-1.67003
874	T	0.221177	0.0222606	-0.898332
874	W	-0.15309	-0.0984832	-0.19095
874	Y	0.833558	1.1807	1.82208
875	A	0.674395	0.505984	0.0731068
875	C	0.289908	1.12993	-1.06149
875	D	-2.12638	-0.359337	-1.55407
875	E	0.141851	0.786701	-0.187992
875	F	-1.42558	-0.253489	-0.305293
875	H	0.0913685	-0.253473	-0.594337
875	I	-1.02057	-1.44464	-1.43229
875	K	-0.631259	-0.736825	-0.358267
875	L	-0.575873	0.165858	-0.300149
875	M	0.437058	0.737397	-0.343295
875	N	0.319895	-0.0614893	-1.24937
875	P	-0.559393	-0.770354	-0.587725
875	Q	-0.104051	0.379484	-1.07603
875	R	0.637629	-0.200346	0.714691
875	S	0.399864	0.688322	-0.445794
875	T	-1.08757	-0.762479	-0.976085
875	V	0.160979	0.27741	0.108439
875	W	-0.638841	-0.467625	-0.633231
875	Y	-0.181283	1.52125	-0.0758346
876	A	-0.00469069	-0.300198	-0.346601
876	C	-0.277532	0.0736223	-1.31431
876	D	-0.0953977	0.0285665	0.0686763
876	E	0.159267	0.00600031	0.186985
876	F	-0.284244	1.54288	-0.461229
876	G	0.315888	0.372403	-0.802541
876	H	-0.499787	0.437873	-0.19841
876	I	-0.115142	0.00648209	-0.180563
876	K	-0.184629	-0.353931	-0.482694
876	L	0.0531502	-0.116575	-0.0204491
876	M	0.997503	0.604896	0.738431
876	P	0.0465508	0.0287285	-1.0851
876	Q	0.834093	0.395768	-0.847289
876	R	0.355196	1.1807	0.826849
876	S	0.283533	0.119534	-1.3098
876	T	-0.0863138	0.0660879	-0.216678
876	V	0.419604	0.349468	1.32723
876	W	-0.0691256	-0.8594	-1.74973
876	Y	-0.386513	-0.17742	-0.146416
877	A	-0.125598	-0.155079	-0.621086
877	C	-0.216953	0.624514	-0.336567
877	D	-0.978148	-0.152646	-1.32541
877	E	-0.077898	-0.915873	-0.621086
877	G	-1.00624	0.185472	-1.35349
877	H	-0.297143	0.00725795	-0.739306
877	I	-0.303604	-0.658029	-0.43297
877	K	-1.12046	-0.499175	-0.349495
877	L	0.435967	0.486784	-0.721972
877	M	1.18289	1.54633	0.0835749
877	N	-1.37973	0.132909	-0.287831
877	P	-1.23219	-0.576968	-0.394338
877	Q	-1.23219	-0.322921	-0.394338
877	R	-0.53436	-0.445624	-0.836629
877	S	0.232621	0.071669	-0.114638
877	T	-0.424912	-0.56655	-1.09068
877	V	-0.595187	0.306401	-0.724471
877	W	-0.0392955	0.348377	-0.158368
877	Y	0.30862	0.0842681	-0.539391
878	A	1.28819	-0.159892	-0.259696
878	C	0.507596	0.980075	0.657165
878	D	-0.0846609	-0.765211	-0.582582
878	E	-0.865991	-0.631007	-0.159905
878	F	-0.855573	0.419905	-0.187992
878	G	-0.955412	-0.242067	-0.595917
878	H	-1.83556	-1.12222	-0.997708
878	I	-0.577811	-0.353668	-1.46155
878	K	0.37273	0.292179	0.52364
878	L	-1.39205	-1.21519	-0.554196
878	M	-0.328845	-0.501302	-0.290287
878	N	-1.52897	-0.73185	-1.62218
878	P	-1.02585	0.59018	-0.836629
878	Q	0.301749	0.733433	-0.271763
878	S	-1.05061	-0.272803	-1.61341
878	T	0.185995	0.611235	0.706599
878	V	-0.525864	-0.544927	-1.08026
878	W	-0.865991	0.506408	-0.8727
878	Y	-0.499787	-0.689125	-0.19841
879	A	-0.546553	-0.825105	-0.869224
879	C	-1.38777	-1.16305	-2.25692
879	D	-0.225145	-0.00355761	-0.631005
879	E	-0.824364	-0.429719	-0.822372
879	F	-0.236201	-0.153209	-0.687752
879	G	-0.531173	-0.696078	-0.777585
879	H	-0.634475	-0.12991	-0.766192
879	I	0.269834	0.341709	-0.48418
879	K	-0.614377	0.118158	-1.52377
879	L	0.315472	0.0993788	-0.556584
879	M	0.267294	0.470548	0.225523
879	N	-0.801534	-0.258464	-0.894747
879	P	-2.27512	-1.19557	-0.64674
879	Q	-1.14044	-0.823329	-1.26972
879	R	-0.377212	-0.370621	-0.724471
879	S	-0.601527	-0.399007	-0.0461028
879	T	-0.73987	-1.57784	-0.55065
879	W	-0.172513	-0.11861	-0.199717
879	Y	-0.670062	-0.576968	-0.310567
880	A	-0.439896	-0.0989423	0.00793686
880	C	0.809417	0.7959	0.566488
880	D	-0.502704	0.0403655	-0.117556
880	E	-0.865755	-0.412013	-0.565166
880	F	-0.0690045	-0.139333	0.0511433
880	G	-0.790579	0.257337	-0.685131
880	H	-0.418933	-0.608271	-0.399988
880	I	0.21642	0.00472955	-0.548261
880	K	-1.15555	0.56101	-0.421571
880	L	1.37196	1.63835	0.146123
880	M	0.250405	0.424629	-0.153509
880	N	-0.622737	-0.435454	-0.844989
880	P	-0.865991	-0.0404884	0.396188
880	Q	-1.23784	-0.328782	-1.73333
880	R	-0.547487	0.448291	0.178212
880	S	-1.6461	0.633466	-1.09068
880	T	0.208615	0.476728	-0.526471
880	W	-0.689274	-0.375662	-0.351402
880	Y	-0.659644	-0.653054	-0.556928
881	A	0.520639	0.359591	-0.728368
881	C	0.530428	0.277069	-0.39294
881	D	0.0706844	0.299308	0.274785
881	E	0.10115	0.278015	0.00793686
881	F	-0.113969	0.280449	-1.10987
881	G	-0.706921	1.08045	-0.151497
881	H	-0.133073	1.04476	0.976161
881	I	-0.693143	0.596251	-1.57735
881	K	0.148385	0.359322	0.0994568
881	L	-1.08581	1.12836	-0.301583
881	M	-0.056275	0.137472	-0.666354
881	P	0.217445	0.387267	-0.70448
881	Q	-0.449752	-0.421115	-0.268217
881	R	-0.696874	-0.354595	-0.87872
881	S	1.62722	1.49078	0.379003
881	T	0.870201	1.00719	0.998493
881	V	0.308588	0.7173	-0.0823159
881	W	0.174019	-0.185594	-0.153627
881	Y	0.0218198	0.146592	0.211869
882	A	-0.348826	0.540422	-0.271763
882	C	0.052209	0.161124	0.189111
882	D	-0.567101	-0.926714	-0.894747
882	E	-1.28555	0.020752	-1.15201
882	F	-0.113174	0.60888	-0.14951
882	G	-1.57275	-0.8594	-1.38353
882	H	0.473769	0.691403	-0.0819561
882	I	-1.18842	0.0870617	-0.632992
882	K	-0.706579	0.385143	-0.777056
882	L	-0.273827	-0.242397	0.208243
882	M	-0.145327	-0.642159	-1.25006
882	N	-0.405598	-0.678708	-0.412307
882	P	-0.254377	-0.163547	-0.635584
882	Q	-0.448882	-0.243071	-0.864602
882	S	0.1432	0.500759	-1.04862
882	T	-0.353047	-0.449418	-0.353292
882	V	-0.846377	0.0733141	-0.93959
882	W	0.796361	-0.151641	-0.86554
882	Y	0.703511	0.639177	-0.680634
883	A	-0.653995	-0.35978	-0.37522
883	C	-0.391551	-1.0336	-0.578953
883	D	-1.12004	-0.772897	-1.21325
883	E	-1.51151	-0.264114	-1.2189
883	F	-0.399535	-0.334827	-1.038
883	G	-0.22655	-0.0044172	-0.528542
883	I	-0.527874	0.165858	0.281597
883	K	-0.122753	-0.261681	-1.09904
883	L	-0.456008	0.369494	-0.803268
883	M	0.0531502	-1.30169	-0.556928
883	N	-0.65667	-0.798905	-0.717096
883	P	-0.227487	0.717526	0.522625
883	Q	-0.0233593	-0.00721001	-0.343219
883	R	-0.855573	0.223976	-0.470425
883	S	0.254048	-0.474006	-0.405968
883	T	-1.29909	-0.839787	-0.573386
883	V	-0.695716	0.598952	-0.0177168
883	W	-0.695716	-0.0404884	-1.15513
883	Y	0.13347	0.334803	0.319763
884	A	-1.51926	0.561385	-0.690173
884	C	-0.788417	0.962415	-1.21851
884	D	-0.894078	0.892226	-0.554196
884	E	-0.453298	-0.812416	-0.725063
884	F	-1.00019	0.918945	0.158599
884	G	-1.31597	-0.772897	-0.8727
884	H	0.487873	1.51569	1.35712
884	I	0.341817	0.398018	0.435151
884	K	0.410871	0.708338	-0.280475
884	M	0.460362	0.413415	0.622716
884	N	-1.61519	-0.0616779	-0.509288
884	P	0.0282662	0.167749	0.0954148
884	Q	0.559527	0.673386	-0.453057
884	R	0.547441	0.410775	-0.0663888
884	S	1.19607	0.0860144	-0.732831
884	T	0.205462	0.975105	-0.311231
884	V	1.28518	0.631901	-0.528542
884	W	-0.88033	0.153952	-0.568535
884	Y	-0.924109	0.0671027	-0.651117
885	C	-0.246149	-0.260237	-0.437772
885	D	-0.00106629	0.17422	0.0401217
885	E	-0.225399	-0.0810583	-0.397754
885	F	-0.422661	-0.680533	-1.06528
885	G	0.16731	0.197406	-0.245558
885	H	-1.27635	-1.04137	-0.492532
885	I	-0.49251	-0.168481	-0.320752
885	K	0.203763	-0.233875	-0.285978
885	L	-1.96071	-0.984547	-2.1377
885	M	-0.416015	-0.923857	-0.346638
885	N	-0.614862	0.40657	-0.595917
885	P	-0.136592	0.111474	0.0399338
885	Q	-1.29588	-0.220252	-1.0733
885	R	-0.161669	-0.63344	-1.15757
885	S	2.30965	1.83297	1.37097
885	T	-1.02585	-0.0300709	-0.666354
885	V	-0.368016	-0.406692	-1.47607
885	W	-0.712787	-0.703464	-0.889771
885	Y	-0.611133	-0.665029	-0.676831
886	A	-0.0529962	0.0371543	-0.195803
886	C	1.1845	0.904582	0.66891
886	D	1.05063	0.895584	0.559877
886	E	-0.0208287	0.396976	-0.110269
886	F	-0.761939	-0.781002	-1.39163
886	G	1.35521	1.80356	0.0783714
886	H	0.190122	1.24665	-1.26898
886	I	1.59758	0.253973	0.124816
886	K	-1.40892	-0.0401506	-1.43778
886	L	0.532149	0.326025	-0.0899171
886	M	0.964214	0.925854	0.874478
886	N	0.318943	0.326299	0.162151
886	P	-0.586476	-0.762479	-0.621571
886	Q	0.973701	0.195538	0.46384
886	R	0.926397	0.544605	0.10266
886	S	0.657737	0.55223	-0.207616
886	V	0.28951	0.396412	-0.634627
886	W	-0.885897	-1.08401	-0.933843
886	Y	-0.367577	-0.259143	-0.438743
887	A	0.210437	0.223604	-0.0897704
887	C	0.169951	0.0634345	-0.595202
887	D	0.397812	0.643299	-0.0111894
887	E	0.25707	0.0684629	-0.68801
887	F	0.319394	0.486452	-0.668148
887	G	0.291489	0.201522	-0.792926
887	I	-0.0619673	-0.075645	-0.314399
887	K	0.424277	0.132326	-0.685295
887	L	0.187294	-0.0106704	-0.798975
887	M	0.163405	0.0725791	-0.533176
887	N	0.0843153	-0.0553327	-0.752
887	P	0.357791	0.660698	-0.253745
887	Q	0.202531	0.354443	-0.84525
887	R	0.33175	0.18423	-0.797652
887	S	0.232398	0.109852	-0.732338
887	T	0.631528	0.0728864	-0.421964
887	V	0.610286	0.463339	-0.510045
887	W	0.00461207	-0.0317494	-0.249564
887	Y	0.309643	0.512948	0.373876
888	A	0.424113	0.257899	-0.828793
888	C	0.367401	0.369567	-0.866231
888	D	0.296385	0.158593	-0.0388806
888	E	0.156114	0.273916	-0.328004
888	F	0.282167	-0.231876	-0.408476
888	G	0.760811	0.90678	-0.133028
888	H	0.594902	0.308967	-0.17667
888	I	0.431146	0.292358	-0.858663
888	K	0.174848	0.0816249	-0.31649
888	L	0.56808	0.343428	-0.524381
888	M	-0.063198	-0.0787072	-0.272186
888	P	-2.60768	-0.147689	-3.21776
888	Q	0.143935	-0.116354	-1.02439
888	R	0.681632	0.420424	-0.0343616
888	S	0.342237	0.407961	-0.834272
888	T	0.0186766	0.0271397	-0.48942
888	V	0.574408	0.557749	-0.220551
888	W	0.147757	0.204815	-0.615097
888	Y	0.259154	0.504545	-0.47393
889	A	0.458581	0.465172	0.477526
889	C	-0.181283	0.278015	-0.162338
889	E	0.231886	0.213813	0.371832
889	F	-0.416308	0.219306	-0.65141
889	G	-0.642656	-0.881931	-1.4986
889	H	-1.23219	-0.631007	-0.788928
889	I	-0.743416	-0.56655	-0.724471
889	K	-1.43844	-0.612941	-1.05056
889	L	-0.903736	-0.0472036	-1.18964
889	M	-0.564214	-0.485758	-0.607999
889	N	-1.32855	-1.85601	-1.18311
889	P	-1.09001	-0.396275	-0.817015
889	Q	-0.9997	-0.652559	-0.726708
889	R	-1.0089	-0.596874	-1.14939
889	S	-0.56496	-1.16174	-1.17504
889	T	-0.212587	-0.694775	0.033106
889	V	0.0579084	0.178751	0.0490973
889	W	-0.29344	-0.0881887	-0.6407
889	Y	0.0555837	0.0348841	-0.0224149
890	A	-0.387629	0.702337	-0.480842
890	C	-0.037385	0.79815	0.784326
890	D	-0.0330544	-0.370621	0.120094
890	E	0.251811	-0.322921	-0.564614
890	F	-0.593003	0.00761261	-0.331391
890	G	0.00515701	0.0650977	-0.574103
890	H	-0.579519	0.185339	-0.873195
890	I	1.61896	2.73291	1.92419
890	K	-1.68061	0.489704	-1.8295
890	L	0.10487	0.486214	0.16108
890	M	-0.662845	1.26107	-0.573425
890	N	-0.131346	-0.546937	-0.554196
890	P	-1.39205	-0.312504	-0.129874
890	Q	-1.04437	-0.867506	-0.692584
890	R	0.604127	0.0880073	0.242003
890	S	-0.910145	-0.817051	-0.634421
890	T	-0.22655	0.598952	-0.836629
890	V	-0.176536	0.060016	-1.18136
890	Y	0.451032	0.407858	-0.775325
891	C	-0.0187276	0.0861327	-0.735453
891	D	0.137478	0.0932598	-0.362787
891	E	0.113833	-0.0725371	-0.411624
891	F	0.555835	0.210111	0.0600341
891	G	-0.524197	-0.580039	-1.38432
891	H	-0.0742896	0.151122	-0.921733
891	I	0.452834	0.234819	-0.840073
891	K	0.0729515	0.263138	-1.01326
891	L	0.348085	0.448926	-0.561443
891	M	0.236824	0.125325	-1.11909
891	N	0.753263	0.312794	-0.730384
891	P	-0.225165	0.590957	0.53763
891	Q	0.135852	0.0931319	-0.770843
891	R	0.462045	0.436798	-0.696282
891	S	0.47052	0.321157	-0.936278
891	T	0.486267	0.22706	-0.719688
891	V	0.120043	0.135219	-0.471034
891	W	0.706933	-0.832306	-1.1935
891	Y	-0.089081	-0.291259	-0.855839
892	A	-0.0757416	0.0660543	-0.311007
892	C	0.350124	0.269858	-0.981832
892	D	-0.75554	-1.19064	-1.97096
892	E	0.219332	0.51668	-1.0272
892	F	-1.49058	-0.0298572	-1.83186
892	G	0.00364971	-0.374958	-0.318605
892	H	0.592795	0.473236	-0.317347
892	I	-0.631259	-0.736825	-0.724471
892	K	0.466913	0.282527	-0.736301
892	L	0.0225436	-0.161418	-1.05175
892	M	-0.59849	0.0429899	0.275567
892	P	-0.301425	-0.778171	-0.911503
892	Q	0.318425	0.593803	-1.23585
892	R	0.134807	-0.161919	-1.50659
892	S	0.647427	0.398226	-0.480725
892	T	-0.45682	0.0249822	-0.927343
892	V	-0.583558	0.0432831	0.0299835
892	W	-0.785137	-0.082633	-1.41483
892	Y	-0.0353816	-0.418893	-1.22242
893	A	-0.0709127	0.202763	-0.988759
893	C	0.177686	0.0636669	-0.465382
893	D	-0.796559	-0.33726	-0.324906
893	E	-1.29909	-0.0236072	-0.403111
893	F	-0.0470736	-0.0500675	0.0691363
893	G	-1.55313	-1.12222	-1.81662
893	H	-0.186667	-0.248335	-0.314291
893	I	0.270483	-0.0325289	-0.550877
893	K	-0.39901	0.49261	-0.451491
893	M	0.497344	0.359666	0.931405
893	N	-0.779426	-0.499175	-0.603541
893	P	-0.1365	-0.12991	-1.28306
893	Q	0.923267	0.979764	-1.59936
893	R	-0.120907	0.207124	-0.266425
893	S	-0.494512	-1.61492	-1.40664
893	T	-0.0402281	0.652382	0.343931
893	V	0.67798	0.489686	-0.392501
893	W	0.0501473	-0.326843	-0.411703
893	Y	-1.19282	0.59348	0.543087
894	A	0.0164769	0.0138958	-0.0364386
894	C	0.36897	0.144749	0.374088
894	D	-0.141843	-0.038708	-0.0784498
894	E	0.147958	-0.662366	-0.638881
894	F	-0.105715	-0.105362	-0.180591
894	G	-0.39445	0.34945	0.153286
894	H	1.77623	0.976677	1.50316
894	I	0.503826	0.212901	-0.167303
894	K	0.813883	-0.194367	1.14542
894	L	-0.39122	0.345977	-0.793276
894	M	0.373663	-0.140409	-0.12867
894	N	-0.889102	-1.45506	-0.333679
894	P	-0.206937	0.0820865	-0.554196
894	Q	-0.133583	0.99173	-0.497723
894	R	-0.43533	-0.0881887	0.00793686
894	S	-0.547487	0.448291	0.0944406
894	T	-2.09838	-1.43274	-1.54296
894	W	0.185819	0.086354	-0.888293
894	Y	0.266805	-0.224827	-0.0842419
895	A	-1.45894	-1.1118	-2.17241
895	C	0.170318	0.77449	0.799136
895	D	-1.16276	-0.449418	-0.437063
895	E	-1.7326	-0.736825	-0.405968
895	F	0.207309	0.0854621	-0.255598
895	G	-0.158201	-0.178684	-0.225495
895	H	0.240981	-0.538463	-0.593
895	I	-1.43056	-0.803716	-0.168379
895	K	0.32681	0.0340871	-0.0461028
895	L	-0.865991	-0.51885	-0.422724
895	M	-0.787322	0.0129997	-0.290608
895	N	0.486967	-0.0713074	0.111322
895	P	-0.489369	0.898266	-0.104221
895	Q	0.142871	0.201929	-0.24611
895	R	-0.206937	0.165858	0.0944406
895	S	-1.02585	-0.653054	-0.6407
895	T	-1.17651	-0.63344	-0.817015
895	V	-0.625279	-1.26733	-0.0698554
895	Y	0.670449	1.02402	0.35894
896	A	0.128392	-1.61832	-1.0902
896	C	0.535469	0.330377	-2.06436
896	D	-0.00237232	0.355604	-0.465396
896	F	-0.459333	-0.526097	-0.722821
896	G	-0.425068	0.126774	-0.786667
896	H	0.232208	0.27335	0.341241
896	I	-1.25424	0.0239687	-1.06502
896	K	-0.150879	-0.166044	-0.214315
896	L	-0.675384	-0.112408	-0.463633
896	M	-0.985211	0.310173	-1.36854
896	N	-1.52299	-1.85481	-2.37894
896	P	0.0727637	0.372204	-0.470425
896	Q	0.132398	0.134916	-0.442983
896	R	-0.827187	-0.200346	-0.554196
896	S	0.0763923	0.153071	0.0860295
896	T	-0.386782	-0.120183	-0.665448
896	V	0.999278	-0.162831	-0.376437
896	W	0.0261841	-1.02386	-0.815581
896	Y	-1.83556	-0.926291	-0.913936
897	A	0.304927	0.463565	0.00664938
897	C	0.0989893	0.193008	-0.333196
897	E	0.270194	0.20201	-0.838669
897	F	-0.60063	-0.160945	-0.973543
897	G	-0.0947792	-0.434779	-0.534583
897	H	0.161701	0.780362	-0.512906
897	I	-0.174733	-0.346695	-0.720158
897	K	-0.7677	-1.30363	-1.48994
897	L	-0.873238	-0.584214	-0.522752
897	M	-2.28584	-1.04808	-1.29732
897	N	0.711448	0.361973	0.615945
897	P	-1.34679	-1.19557	-1.35349
897	Q	-0.48331	-0.297973	-0.392559
897	R	0.303058	-0.901121	0.44701
897	S	0.459626	0.0522595	-1.27567
897	T	-0.0403307	0.486951	-0.370173
897	V	0.131654	0.277423	-0.388591
897	W	-0.846377	-1.31815	-0.997708
897	Y	0.0806034	0.228256	0.277866
898	A	0.085801	-0.0321604	-1.02076
898	C	0.646569	0.319128	-0.607095
898	D	0.717769	0.229408	-0.404574
898	E	0.480675	0.102441	-0.0978367
898	F	0.217918	0.346869	-0.449678
898	G	0.30818	0.372054	-0.179729
898	H	0.242699	0.375873	-0.140767
898	I	0.535926	0.670739	-0.00405626
898	K	0.360232	0.555641	-0.32433
898	L	-0.103619	0.0769962	-1.07951
898	M	0.144242	-0.0495911	-0.58072
898	N	0.286477	0.680672	-0.383418
898	P	0.556391	0.139088	-0.80635
898	Q	0.196084	-0.00582958	-0.452647
898	R	0.52753	0.240159	0.0225946
898	T	0.570686	0.642602	-0.00694867
898	V	0.308795	0.0865198	-0.941835
898	W	0.0293488	-0.448051	-1.03315
898	Y	0.322523	0.103627	-0.578034
899	A	0.0195495	-0.0439009	-1.04097
899	C	0.454594	0.164745	-0.73464
899	D	0.929885	0.731483	-0.390986
899	E	1.34506	1.51836	0.183039
899	F	0.254319	0.55635	0.112975
899	G	0.299892	0.168795	-0.297229
899	H	0.305161	0.123453	-0.532508
899	I	0.00287055	-0.0131236	-1.07148
899	K	0.553924	0.476305	0.0670391
899	L	0.302284	0.29877	-0.336896
899	M	0.372829	0.59374	-0.538609
899	N	0.0884736	-0.000820391	-0.881422
899	P	-0.55486	-0.684235	-0.643397
899	Q	0.533937	0.379293	-0.465923
899	R	0.596032	0.705634	-0.233044
899	T	0.51226	0.156906	-0.89196
899	V	0.250136	0.211703	-1.22289
899	W	-0.0954302	0.102139	-1.19267
899	Y	0.0120315	0.438427	0.0117508
900	A	-0.144924	-0.155796	-0.204889
900	C	-0.611944	-0.605354	-0.252449
900	D	-1.52897	-0.757504	-1.62218
900	E	-0.89681	-0.549669	-0.0589534
900	F	-2.10708	-0.745103	-1.38139
900	G	-1.50586	-0.0986062	-1.57945
900	H	-0.0242249	-0.0141863	-0.150312
900	I	-0.319094	-1.21519	-0.496078
900	K	-0.267787	-0.0881887	-0.274496
900	L	-0.640031	-0.915873	-0.733244
900	M	-0.469756	-0.887487	-0.875133
900	N	-0.647326	-0.666389	-0.936468
900	P	0.00338379	0.0434351	-0.409674
900	Q	-1.10831	-0.931445	-1.22718
900	S	-0.336791	-0.0653418	-0.926902
900	T	-1.16951	-0.420095	-0.614087
900	V	-0.763197	-0.829961	-1.13611
900	W	0.865621	0.0155418	0.333028
900	Y	0.403135	-0.561575	-1.4519
901	A	0.0677885	-0.473583	-1.47607
901	C	-0.351558	-0.907101	-0.810975
901	E	-0.19121	0.184017	0.326999
901	F	0.657515	0.371766	0.120177
901	G	-0.0204828	0.0898783	0.132264
901	H	-0.089804	-0.0548275	-0.00396916
901	I	-0.283995	-0.206304	-0.921926
901	K	-0.329166	-0.884708	-1.67165
901	L	-0.489369	-0.678708	-1.03256
901	M	-1.64012	-0.722074	-2.15765
901	N	0.100552	0.200357	0.133047
901	P	-0.662562	-0.720429	-1.34794
901	Q	-0.321527	-0.745598	-0.903519
901	R	-0.573141	-1.46923	-0.383921
901	S	-1.71299	-0.717212	-0.621086
901	T	0.128944	0.193652	-1.23316
901	V	-1.19115	0.0778658	-1.56406
901	W	0.106125	-0.516308	-1.06609
901	Y	-0.659644	-0.0881887	-0.300149
902	A	-0.631259	0.165858	0.178212
902	C	-1.60142	-1.08401	-0.847339
902	D	-0.235004	-1.76236	-1.27164
902	E	-0.217354	-0.336256	-0.323902
902	F	0.187684	0.319024	0.16155
902	G	-1.81637	-1.10303	-1.99336
902	H	-1.2521	-0.90496	-1.06288
902	I	0.676792	0.737402	-0.478528
902	K	-0.832837	-0.543814	-1.66888
902	M	-0.0627207	0.0954407	-0.270304
902	N	-0.938448	-0.328488	-0.947889
902	P	-1.15407	-0.251263	-1.52699
902	Q	-0.60667	0.218833	-0.41745
902	R	-0.689968	-1.89415	-1.17504
902	S	-0.428727	-0.173645	-0.382184
902	T	0.111567	-0.0300709	-0.187992
902	V	0.561007	0.527332	1.07248
902	W	-0.267316	0.186012	0.1503
902	Y	-0.650449	-0.0492608	-0.573386
903	A	-0.826122	-1.46923	-1.23256
903	C	-0.845143	-0.391349	-0.733944
903	D	-1.0157	-0.410385	-0.797764
903	E	-0.373666	-0.308957	-0.296603
903	F	-0.0609744	-0.0232263	-0.0213962
903	G	-1.14842	-0.971558	-1.07136
903	H	-0.12219	-0.125783	-0.085963
903	I	2.2593	1.87508	0.745582
903	K	0.693314	0.15544	0.121178
903	M	0.96859	2.17722	1.40357
903	N	-0.573141	-1.12868	-0.9204
903	P	-0.00970778	0.051207	-0.0263042
903	Q	-1.49046	-0.561575	-1.19786
903	R	-1.43279	-0.596874	-1.72194
903	S	-0.128541	-0.139817	-0.197182
903	T	0.430495	0.0989678	-1.05418
903	V	-0.129919	0.363678	0.462536
903	W	0.609243	-0.0688743	0.0556371
903	Y	-1.97025	-1.25691	-1.41483
904	A	-1.84777	-0.645646	-1.74232
904	C	0.496427	0.627854	-0.585124
904	D	-0.820378	-1.67523	-1.19329
904	E	-0.121008	-0.0501095	-0.246983
904	F	-0.507724	-0.532062	-1.38903
904	G	-0.371387	0.174415	0.281974
904	H	-0.402866	-0.312504	-0.554196
904	I	-0.00654961	0.0140488	-0.177824
904	K	-0.589208	-0.345452	-1.07895
904	L	-0.175944	0.23934	0.0523644
904	M	-0.335161	-0.132642	-0.114846
904	N	-0.444102	-0.0608899	-0.733244
904	P	-0.479685	-0.24155	-0.94202
904	Q	-0.53978	-0.533189	-1.25324
904	R	0.159267	-0.745598	-0.903519
904	S	-0.82992	-0.21996	-1.0069
904	T	-0.982778	-1.04308	-0.860448
904	W	-0.821147	-0.258464	-1.79743
904	Y	-0.499787	-0.294535	-0.310567
905	A	0.266608	0.118719	-1.43869
905	C	-0.173323	-0.00464178	-1.08974
905	D	-1.2799	-0.932754	-1.82308
905	E	-0.396825	-1.46923	-0.233259
905	F	0.0411308	0.00600031	-0.750125
905	G	-1.32162	-0.370621	-0.654035
905	H	-0.126237	-0.131526	-0.190746
905	I	-0.329137	-0.406025	-0.59358
905	K	-0.260079	0.347448	-0.540448
905	L	0.329543	0.118158	-1.09068
905	M	-1.95375	-2.07821	-0.792759
905	N	-0.161669	-0.521283	-0.425157
905	P	-0.181283	0.10774	-0.528542
905	Q	-0.0540783	-0.144661	-1.09945
905	R	-0.593976	0.221965	-0.616752
905	T	-0.415594	0.477224	-0.385566
905	V	-0.874143	-1.4535	-1.80735
905	W	-0.741582	-0.112008	-1.28477
905	Y	-0.265711	-0.0857475	-0.216209
906	A	0.321844	0.228953	-0.639995
906	C	0.424667	0.106338	-0.570072
906	D	0.609361	-0.0496892	-0.471095
906	E	0.158055	-0.0817405	-0.806317
906	F	-0.0249699	0.153361	0.0863037
906	G	0.143904	0.320603	-0.315015
906	H	0.296388	-0.0206647	-0.236139
906	I	-1.07193	-0.729067	-1.34017
906	K	0.0844094	0.542308	0.555538
906	L	-0.00436864	-0.104695	-0.39783
906	M	0.159854	0.25666	-1.0365
906	N	0.0165441	0.564829	-0.0931252
906	P	-0.743416	-0.56655	0.0944406
906	Q	0.099774	-0.00324162	-1.01957
906	R	-0.127707	-0.897628	-1.8414
906	T	0.424913	0.295382	-0.817158
906	V	-0.0713077	0.0870996	-0.690654
906	W	-0.64862	-0.973378	-0.855237
906	Y	-0.0699242	-0.164289	-0.139429
907	A	1.02426	0.976385	0.477491
907	C	0.711786	0.902357	-0.193875
907	D	0.297079	0.747181	0.178212
907	E	-1.1477	-0.2714	-1.29527
907	F	0.310826	0.878491	-0.517015
907	G	-0.510792	0.300622	0.508043
907	H	-0.0383861	-0.107859	-0.448283
907	I	0.765452	1.23195	-0.522447
907	K	-0.354476	0.69463	-0.249327
907	L	0.45526	0.568971	-0.141517
907	M	-0.534359	0.588732	-1.2731
907	N	-0.286006	0.00320826	-0.953809
907	P	0.572767	0.224159	0.146717
907	Q	-0.599698	0.245064	-1.05571
907	R	0.219567	1.26447	1.21089
907	S	0.593678	0.618111	-0.528544
907	V	-0.0935064	0.3997	-0.568112
907	W	0.893981	0.599425	-0.386656
907	Y	-0.030721	0.279311	-0.440668
908	A	0.0239218	0.119298	-1.07202
908	C	0.716801	1.107	0.637512
908	D	0.52734	0.399304	-0.153404
908	E	0.430483	0.304126	-0.572699
908	F	0.192821	0.337882	-0.801351
908	G	0.757601	0.560642	-0.981031
908	H	0.211356	0.0821284	-0.628395
908	I	0.102122	0.0478042	-0.824114
908	K	-0.0586503	0.197962	-0.906675
908	L	-0.147101	-0.154313	-0.283996
908	M	0.430593	0.359321	-0.296837
908	N	0.465357	0.288711	-0.239236
908	P	-1.07601	-0.36079	-0.491321
908	Q	0.0837086	-0.00913655	-0.607092
908	R	0.623301	0.479246	-1.23489
908	S	0.409154	0.108471	-0.347005
908	V	0.430599	0.0972409	-0.564508
908	W	0.542175	0.100153	-0.41126
908	Y	0.492779	0.645413	-0.589143
909	C	0.149434	0.0487661	-0.931696
909	D	-0.493529	-0.274943	-1.15929
909	E	0.113048	0.408807	-0.783451
909	F	-1.43379	-2.00815	-2.091
909	G	0.40086	0.142986	-0.672188
909	H	0.61104	-0.100282	-0.147852
909	I	-1.50785	-0.77874	-1.89255
909	K	0.384984	0.390731	-0.58582
909	L	-0.127413	-0.160846	-0.272339
909	M	-0.622806	-0.456374	-1.85333
909	N	0.520683	-0.30436	-1.30107
909	P	-0.43533	-0.370621	-1.26095
909	Q	-0.142591	-0.00479134	-1.26596
909	R	0.791837	0.537921	-0.319045
909	S	-0.0346823	-0.0496279	-0.954782
909	T	-0.556601	-0.801904	-1.23013
909	V	0.0102929	-0.411522	-0.976564
909	W	0.0702814	-0.327516	-1.09811
909	Y	0.260499	0.218353	-0.614858
910	A	-0.102357	-0.168073	-1.51891
910	C	0.267673	0.278716	-0.926523
910	D	0.120932	0.00197681	-0.236455
910	E	0.422158	0.357834	-0.515725
910	F	0.378055	0.405879	-0.464526
910	G	0.487094	0.158509	-0.350279
910	H	0.378805	0.25421	-0.62956
910	I	-0.485823	-0.12991	-1.22494
910	K	-0.120589	-0.131529	-0.217252
910	L	-0.395841	0.86729	-0.648612
910	M	-0.0123167	-0.207482	-1.26694
910	N	-0.1965	-0.501369	-1.80026
910	P	-0.364535	-0.190337	-0.975115
910	R	0.0727637	0.702337	-0.187992
910	S	0.560578	0.716517	-0.891077
910	T	-0.670062	-0.871306	-0.973543
910	V	-0.0947792	0.0820865	-0.724471
910	W	-0.122397	-0.275772	-0.866391
910	Y	0.234316	-0.176096	-0.781071
911	A	-1.39205	-1.21519	-0.836629
911	C	0.0874833	0.0500402	0.0593973
911	D	0.0979777	0.0964314	-0.0137902
911	E	-0.456008	0.565423	-0.632992
911	F	-0.418933	0.020752	-0.537799
911	H	-0.913691	-0.200346	-0.554196
911	I	-0.418317	-0.219815	-0.971035
911	K	-0.720727	-0.536522	-0.928531
911	L	-0.393062	-0.583278	-0.53022
911	M	-0.372237	-0.561575	-0.915425
911	N	-0.0947792	0.252362	-0.187992
911	P	-0.217354	-0.378606	-0.902731
911	Q	-0.170865	-0.56655	-0.57381
911	R	0.226158	1.02084	-0.442039
911	S	-0.404108	-0.458852	-1.15929
911	T	-1.10962	-0.0300709	-0.554196
911	V	-1.79433	-0.256031	-0.419992
911	W	-0.247678	-0.0574772	-1.05642
911	Y	-0.855573	-0.848983	-1.56904
912	A	0.581666	0.516433	-0.0590406
912	D	0.285691	0.247651	-0.602222
912	E	0.498927	0.0950062	-0.730923
912	F	0.457036	0.825076	-0.546882
912	G	0.408194	0.122985	-0.832502
912	H	0.367068	0.594873	-0.176993
912	I	0.918377	0.875644	-0.911717
912	K	0.354153	0.923852	0.0561295
912	L	0.44567	-0.402018	-0.763473
912	M	0.755992	0.836062	0.131314
912	N	0.899408	1.05481	-0.304316
912	P	0.13991	0.185034	-0.513166
912	Q	0.301604	0.2075	0.303736
912	R	0.82811	0.677208	0.480398
912	S	-0.287169	0.128536	-0.698732
912	T	0.875055	0.539897	-0.00851901
912	V	0.449796	0.647902	0.229098
912	W	0.146263	0.598684	-0.137461
912	Y	0.483263	0.572745	0.156146
913	A	0.573097	-0.138351	0.19681
913	C	-0.578517	0.97106	-0.187992
913	E	-0.0245988	-0.167379	-0.207341
913	F	-0.404154	-1.59601	-1.58366
913	G	-1.71777	-1.1747	-1.10422
913	H	-0.705221	0.0419565	-0.782693
913	I	-0.542512	-0.119708	-0.0235827
913	K	-2.15478	-1.44144	-1.96556
913	L	-0.369299	-0.970891	-2.29431
913	M	0.639682	0.996441	-1.93217
913	N	0.198139	0.297057	0.316566
913	P	-0.377212	-0.482779	0.0660547
913	Q	-0.533323	0.598121	-0.452643
913	R	-0.913691	-0.736825	0.00793687
913	S	-0.424563	0.862821	-0.89216
913	T	-0.113924	-0.117745	-0.206839
913	V	-0.524799	-0.0550724	-0.671459
913	W	-0.221276	0.0316762	-1.16947
913	Y	-1.01665	-0.756015	-1.30579
914	A	-0.00350772	0.097954	-0.276149
914	C	-0.68675	-0.176972	-1.71396
914	D	0.394713	0.971819	-0.430418
914	E	0.495779	0.715733	-0.322565
914	F	0.594699	1.04828	0.878641
914	G	-0.546081	0.869188	-0.20182
914	H	-0.0440962	-0.0940139	-0.632987
914	I	0.300499	0.0701167	-0.283013
914	K	-0.0147132	-0.0621724	-1.42908
914	L	0.430482	0.638552	-0.2893
914	M	-0.000641454	0.278902	-0.60536
914	N	0.207185	0.253411	-0.802579
914	P	0.481559	1.05165	-0.255306
914	Q	0.726511	0.64693	-0.735934
914	R	0.00554429	-0.0450464	-0.241015
914	S	0.0555228	0.241112	-0.60205
914	V	0.398621	0.251875	-0.673123
914	W	-0.28452	-0.065073	-0.310582
914	Y	0.67769	0.487557	-0.451468
915	A	-1.19612	-0.482779	-0.724471
915	C	-1.26817	-0.658209	-0.908674
915	D	-0.217354	-0.152646	0.200259
915	E	-0.387629	-1.12222	-0.743661
915	F	0.182115	0.164628	0.0741715
915	G	-0.583558	-0.576968	-0.847046
915	H	-0.528173	-1.33776	-1.97404
915	K	-0.114393	-0.303731	-0.162338
915	L	-0.115017	-0.117486	-0.222123
915	M	0.47763	0.262036	0.338741
915	N	0.105923	0.330343	0.0606725
915	P	-0.942077	-0.446708	-0.752857
915	Q	-1.55878	-0.308957	-1.36956
915	R	-0.547487	-0.0044172	-0.894747
915	S	-0.701695	-0.466022	-2.16363
915	T	0.0192602	0.13479	0.0783317
915	V	0.64483	0.174554	-1.0045
915	W	-0.128748	-0.172054	-1.17412
915	Y	-0.181283	-0.28685	-1.09068
916	C	0.192629	0.0201715	-0.699883
916	D	-0.423262	-1.46758	-0.107546
916	E	-0.105985	0.118581	-0.517701
916	F	-0.736952	-0.926291	-0.403111
916	G	-0.418933	0.966316	-0.679689
916	H	-0.123165	0.702337	-0.554196
916	I	-0.173576	0.282991	-1.33975
916	K	0.335583	0.568133	-0.358267
916	L	-0.575873	0.165858	-0.6407
916	M	0.14885	0.187905	-1.04298
916	N	-1.17154	-0.298756	-1.17824
916	P	-0.680732	-0.744578	-1.1145
916	Q	-1.12569	-0.412342	-1.10674
916	R	-0.181283	-0.0044172	0.714691
916	S	0.0895131	-0.0232545	-0.819657
916	T	-0.223004	0.0403655	-0.766192
916	V	-0.0569046	-0.0161627	-0.0102638
916	W	-0.815461	-1.45751	-1.44515
916	Y	-0.0975115	0.64422	-0.274496
917	A	1.40105	1.27654	0.558831
917	C	0.254428	0.5778	0.534995
917	D	-0.167911	-0.863503	-0.82598
917	E	0.271425	0.635447	0.340307
917	F	-0.637779	0.0335159	-0.084005
917	G	-0.0205713	0.77615	0.665554
917	H	0.0527642	0.0168433	-0.275324
917	I	-0.499874	-0.351867	-0.73201
917	K	0.0969433	0.132869	-0.464082
917	L	0.0608045	0.0372538	-0.00603217
917	M	0.78151	1.31871	0.862343
917	N	-0.333923	0.945965	-0.516724
917	P	-0.0558514	1.07211	0.309983
917	Q	0.310116	0.318035	-0.545614
917	S	-0.631205	0.105755	-1.03878
917	T	0.00456604	0.468629	-0.150506
917	V	0.609243	0.448291	0.178212
917	W	-0.474797	-0.920914	-0.626127
917	Y	-2.00879	-0.616967	-2.34222
918	A	-0.499787	-0.300185	-1.59552
918	D	-0.858006	0.165858	-1.24134
918	E	-0.583558	0.241944	-0.847046
918	F	0.0454649	0.476377	-1.21325
918	G	-1.40539	-1.07786	-1.58237
918	H	-0.433272	-0.857343	-0.844989
918	I	0.14885	-0.406692	-0.480842
918	K	-0.396402	-0.58574	-0.0369068
918	L	-0.774512	0.0766442	-1.29205
918	M	0.44988	-0.146899	-0.500749
918	N	-0.681752	-0.186382	-1.02901
918	P	-0.522898	0.171132	-0.953929
918	Q	-0.518772	-0.454063	-0.978189
918	R	0.0363869	0.0919207	0.0574426
918	S	-0.659644	-0.482779	0.178212
918	T	-0.42935	-0.926775	-0.285398
918	V	-0.372624	0.235858	-0.505536
918	W	-0.4176	0.168969	0.0112099
918	Y	-1.41368	-0.530055	-1.59066
919	A	-0.00612848	-0.161385	-0.977243
919	C	0.344205	0.437702	-0.294828
919	D	0.102121	-0.0066981	-0.544505
919	E	0.344164	0.275732	-0.925561
919	F	-0.951679	-0.630807	-1.33524
919	G	0.583451	0.721124	-0.216293
919	H	0.539362	0.437703	-0.506098
919	I	-0.989751	0.111001	-0.674096
919	K	0.527793	0.224946	-1.13947
919	L	-0.0609327	0.296175	-0.614179
919	M	1.11564	1.52129	0.634085
919	P	0.653369	-1.50804	-0.0716744
919	Q	0.275821	0.273871	-0.854793
919	R	0.259176	0.328036	-0.718468
919	S	0.204671	0.0079742	-0.563538
919	T	0.176287	0.332702	-0.710125
919	V	1.13304	0.946004	0.067469
919	W	-1.45017	-0.794943	-1.43123
919	Y	-0.193001	0.293945	-0.139062
920	A	1.17411	0.532062	1.19305
920	D	-0.236968	-1.05533	-0.930818
920	E	-0.460638	0.228542	-1.36083
920	F	-0.663851	-0.599142	-1.12327
920	G	-0.0701768	0.382806	0.299061
920	H	-0.53109	-0.328571	-0.476074
920	I	-0.683618	0.0218136	-0.520835
920	K	-0.24291	-0.348477	-1.55731
920	L	-0.408308	-0.485489	-0.755567
920	M	-0.236968	-0.0601019	-1.21325
920	N	-0.444207	-0.0018979	-1.2745
920	P	0.0626104	0.0261444	0.0160365
920	Q	-0.00746164	-0.778546	-0.833083
920	R	-1.22645	0.135534	-0.0223871
920	S	-0.337806	0.168504	0.139015
920	T	-0.190385	-0.325354	-1.12918
920	V	0.386015	0.383833	-1.40918
920	W	0.290414	0.893879	0.87911
920	Y	-1.33558	-0.0121025	-0.676771
921	A	1.24244	0.631332	0.175813
921	C	0.326513	0.0704563	-0.784427
921	D	0.416975	0.149869	0.00143108
921	E	0.238656	0.787968	0.0837186
921	F	1.161	0.465464	0.359456
921	G	0.295024	0.903571	0.193859
921	H	-0.153231	-0.230738	-0.56543
921	I	-1.54395	0.0951127	-0.955784
921	K	0.803956	0.839008	-0.083078
921	L	0.424315	0.440112	-0.238984
921	M	0.650556	0.312965	-0.207204
921	N	-0.0659351	-0.179626	-0.684325
921	P	0.0136573	0.204508	0.155164
921	R	0.195276	0.27805	0.266848
921	S	1.18207	0.47261	-0.303607
921	T	0.559161	0.367189	-0.191949
921	V	0.766139	0.746969	-1.4872
921	W	-1.41914	0.0549989	0.0339918
921	Y	-0.487182	-0.242884	-1.54981
922	A	0.137127	0.352893	-0.602647
922	C	0.208492	0.0466872	-1.06097
922	D	0.0782964	0.18052	-0.83652
922	E	0.416592	-0.0808879	-0.604443
922	F	0.758302	0.463384	-0.10754
922	G	-0.520876	-0.875223	-1.55779
922	H	-0.16373	-0.158626	-1.05446
922	I	-0.314489	-0.362766	-0.786317
922	K	0.447035	0.223844	-0.0921556
922	L	-0.311883	0.630292	-0.0273538
922	M	-0.0171583	-0.0786172	-1.03828
922	N	0.0498059	-0.136548	-0.878366
922	P	-0.47324	0.0513501	-0.179611
922	Q	0.581739	0.456783	-1.19885
922	R	-0.666041	0.144592	-1.50543
922	S	0.465884	0.219439	-0.737857
922	V	0.727331	0.572808	-0.585933
922	W	1.02096	1.11851	0.645912
922	Y	0.0731656	0.471228	-0.79775
923	A	-0.659644	0.268819	-1.28934
923	C	-1.30828	0.137472	-0.582582
923	D	0.139654	0.37776	0.10313
923	E	0.47043	0.690271	0.741496
923	F	-1.00847	-0.661331	-0.453048
923	H	-1.39205	0.965156	0.178212
923	I	-0.22856	0.0320775	-0.687977
923	K	0.0769024	-0.129507	0.167551
923	L	-0.228664	0.0900059	-0.349258
923	M	-1.23463	-0.887487	-0.791362
923	N	-1.13801	-0.254386	-0.582582
923	P	-0.545054	-0.801283	-1.04298
923	Q	-0.526508	-0.148322	-0.614071
923	R	-0.0374754	-0.16879	-0.147051
923	S	0.0631527	0.0166231	0.0154907
923	T	-0.489369	-0.653054	-1.37311
923	V	-0.547487	0.163425	-0.508929
923	W	0.0475226	-0.857343	0.0860807
923	Y	-0.0110078	-0.200346	0.00793686
924	A	-0.0929248	0.140973	0.0263022
924	C	-0.104308	-0.0931284	-0.203307
924	D	-0.0694185	-0.513103	-0.593292
924	E	0.176099	0.149877	0.00548555
924	F	-0.753833	0.110173	-1.04298
924	G	-0.0708055	0.175493	-0.167152
924	H	0.316268	0.473944	0.326441
924	I	0.354376	0.0667825	-0.831725
924	K	-0.338408	-1.01653	-1.00417
924	L	0.179895	0.340941	-0.38044
924	M	-0.0133638	0.0658114	-0.43987
924	N	-1.67078	-0.573935	-0.987733
924	P	-1.02585	-0.143873	-1.15513
924	Q	0.047898	-0.0124016	-0.712842
924	R	-1.39205	-0.482779	-0.104221
924	S	0.815317	0.83258	0.517254
924	T	0.319832	0.415262	-1.06304
924	W	0.0516763	-0.307937	-0.773945
924	Y	-0.911258	-0.0857556	-0.984857
925	A	-0.774512	-0.815622	-1.038
925	C	0.0027766	0.108703	0.0384462
925	D	-0.16542	0.707506	0.60769
925	E	-0.217354	-0.256031	-0.336221
925	F	0.158086	0.336233	-0.281996
925	G	-0.710055	-0.440645	-0.777614
925	H	-0.0354461	0.0240827	-0.0210726
925	I	-0.915464	-0.796716	-0.463425
925	K	-0.114393	0.249629	0.290369
925	L	-0.463716	0.361787	-0.6407
925	M	0.94736	0.805722	0.197826
925	N	-1.40247	-0.333339	-0.404756
925	P	-0.20341	-0.456034	-0.723494
925	Q	-0.583558	-0.0404884	-0.215291
925	R	-0.260287	0.0204591	-0.324918
925	S	-0.139233	0.207908	-0.87835
925	T	0.271425	0.165858	-0.554196
925	V	-0.205587	-0.349658	-0.507579
925	W	0.212145	0.416042	-0.857291
926	A	0.595093	0.979383	0.8416
926	C	-0.0335926	0.0613541	0.00683656
926	D	0.515054	-0.303308	-0.743661
926	E	0.87441	1.24333	-0.080576
926	F	0.202599	0.191813	-0.554008
926	G	0.486967	1.3422	0.790282
926	H	0.00610013	0.171373	-0.0396578
926	I	-0.0959402	-0.076676	-0.181187
926	K	-0.00644149	0.137063	0.527117
926	L	0.0352066	0.0615198	0.0188358
926	M	-0.286069	0.441357	-0.66998
926	N	-0.0972249	0.0272995	-0.165537
926	P	-1.11506	-0.334827	-0.302859
926	Q	1.08562	1.35281	1.21254
926	R	0.355196	0.861771	0.178212
926	S	-0.98912	0.566725	-1.18463
926	T	1.50243	0.403508	-0.528542
926	V	-0.484803	0.772774	0.869919
926	W	0.303504	0.199175	0.0321649
927	A	0.151936	0.43154	0.240452
927	D	-0.913691	-0.49966	-1.45688
927	E	-0.0309142	1.08549	0.318163
927	F	-0.0906018	0.377568	0.285932
927	G	-0.890955	-0.884365	-0.994585
927	H	0.266105	0.219346	0.354424
927	I	0.102121	0.0265394	-0.344894
927	K	-0.161089	0.576845	1.09372
927	L	0.0509162	0.41701	-0.0890153
927	M	0.135747	0.156677	-0.642174
927	N	-0.075294	0.634293	0.188033
927	P	-0.444102	-0.0969611	-0.254882
927	Q	0.570739	1.51354	0.770376
927	R	-0.584253	0.831856	-0.0532182
927	S	0.238403	0.351878	-0.407361
927	T	0.566002	0.726341	0.346054
927	V	0.334776	0.527994	-1.77594
927	W	-0.298074	0.414369	0.226747
927	Y	-0.547487	-0.370621	-0.442039
928	A	0.105873	0.345116	-0.287656
928	C	0.501667	0.314701	-0.735284
928	D	0.131018	0.417571	-0.0318691
928	E	0.382286	0.480723	0.508432
928	F	-0.595011	-0.53895	-1.69626
928	G	-0.139222	0.279359	-0.186168
928	H	0.590965	0.433048	-0.396505
928	I	0.168043	0.177123	-0.0225364
928	K	-0.0956298	0.240599	-0.967453
928	L	0.432647	1.63185	1.16297
928	M	0.184069	0.106317	-1.16689
928	P	0.58141	0.920452	0.28064
928	Q	0.491161	0.516486	-0.670505
928	R	0.475602	0.279856	-0.642239
928	S	0.23343	0.241535	-0.340103
928	T	-0.118879	0.406271	-0.0272381
928	V	1.06259	0.732774	0.383843
928	W	-0.999996	-0.731643	-1.8213
928	Y	0.502652	0.174944	-1.04279
929	A	0.192555	0.101968	0.363679
929	C	0.0642904	-0.530055	0.167007
929	D	-0.603172	0.794881	-0.93959
929	E	-0.746148	-0.403982	-0.666354
929	F	-0.601042	-0.915873	-1.0069
929	G	0.360303	0.541437	0.501175
929	H	-0.0789443	-0.280068	-1.20042
929	I	-1.49501	-0.415465	-0.743661
929	K	0.124423	1.18471	-0.54609
929	L	0.288306	0.355747	-0.084607
929	M	0.0727637	0.288433	-0.0373303
929	N	0.524019	0.333293	-0.40872
929	P	0.419653	0.191512	-0.162338
929	Q	-0.105977	-0.0932807	-0.188994
929	R	1.53963	2.85459	2.37889
929	T	0.286747	0.150547	0.0113305
929	V	-1.23219	-0.256031	0.0135867
929	W	-0.056275	0.232748	-0.666354
929	Y	-0.991292	0.256714	-0.481135
930	A	0.614098	0.501045	0.792093
930	C	-0.114393	-0.56655	-0.358267
930	D	-0.431376	0.132668	-1.43409
930	E	0.191386	-0.167773	-0.787102
930	F	-0.141435	0.274844	-0.758897
930	G	-0.80337	0.0600354	-1.56526
930	H	0.281708	-0.00360748	-0.891862
930	I	-0.542957	0.49657	0.0431337
930	K	-0.0551741	0.264988	-1.05947
930	L	1.1138	0.873219	-0.463038
930	N	0.259417	0.627455	-0.0774601
930	P	0.0804712	0.53977	0.269691
930	Q	0.297683	0.0256647	-0.743609
930	R	0.832513	0.372304	-0.78301
930	S	0.353461	0.658491	-0.214597
930	T	0.506863	0.517577	-0.797462
930	V	0.448822	0.680233	-0.291967
930	W	1.00837	0.0838564	1.56628
930	Y	0.445904	-0.292226	-0.565676
931	A	0.43355	0.607701	-0.269153
931	C	0.381426	0.762188	-0.715602
931	D	0.565577	0.20367	-1.50164
931	E	0.639531	0.611284	-0.165446
931	F	-1.28233	-0.0619636	-2.17484
931	G	0.717258	0.866493	0.232995
931	H	0.00489968	-0.0927902	-0.146077
931	I	-0.00223533	-0.761995	-0.733244
931	K	0.5551	0.543553	0.376782
931	L	-0.225771	0.687073	-0.373221
931	M	0.197876	0.180535	-0.702893
931	N	-0.0278873	0.398914	-1.31703
931	P	-0.131525	-0.292477	-0.366627
931	Q	0.116118	0.122319	-0.722344
931	S	0.0384279	0.373965	-0.957744
931	T	0.349462	0.497187	-0.877363
931	V	0.924268	2.77114	1.35735
931	W	-0.077898	0.165858	-0.000835572
931	Y	1.42463	1.758	-0.104221
932	A	0.590067	0.106458	-1.0245
932	C	-0.299547	-0.197525	-1.5907
932	D	-0.765039	-0.63344	-0.492048
932	E	0.0145313	0.0775195	-0.0182312
932	F	-1.6461	-0.454393	-0.894747
932	G	-1.44148	-1.96366	-1.11131
932	H	-0.281155	-0.62895	-1.18573
932	I	-0.0123869	0.385081	-0.138858
932	L	0.117715	-0.103263	-0.721848
932	M	0.0578785	-0.13135	-0.691129
932	N	0.11533	0.194304	0.129655
932	P	-0.538715	-1.24765	-0.698818
932	Q	0.128425	0.253025	-0.577542
932	R	0.06394	0.157267	-0.189268
932	S	-0.268736	-0.831051	-1.8314
932	T	0.245442	0.398553	-0.507884
932	V	0.352477	0.739828	-0.865989
932	W	-0.0981577	-0.213681	-1.38644
932	Y	-0.181816	0.401831	-0.349933
933	A	1.82494	1.14848	0.673978
933	C	0.488876	0.543413	-0.223299
933	D	-0.377212	0.419905	0.23633
933	E	-0.181283	-0.454393	-0.724471
933	F	0.208517	-0.0327367	-0.605747
933	G	0.609243	0.794881	-0.104221
933	I	-0.220953	0.158951	-0.972429
933	K	-1.32162	-1.25691	-0.641184
933	L	0.407378	0.526616	-0.125911
933	M	-0.159484	-0.0617658	-0.358434
933	N	-0.752212	-0.648194	-1.9276
933	P	-0.575873	0.419905	-0.752857
933	Q	-0.740825	0.177725	0.604958
933	R	-0.260079	0.257337	-0.915425
933	S	1.06462	0.858004	0.12999
933	T	0.668011	0.193067	-0.557973
933	V	1.38621	0.696629	0.360793
933	W	0.271168	0.106387	-0.609156
933	Y	0.0898701	0.220301	-0.18701
934	A	0.11217	0.129872	-0.559846
934	C	-0.150665	0.0787561	-0.335419
934	D	0.179766	1.02555	0.928867
934	E	-1.35869	0.115448	-0.973543
934	F	0.457167	0.548603	-0.323875
934	G	-0.980581	-0.521283	-1.52377
934	H	0.0797039	0.470956	0.25559
934	I	-0.334413	-0.0476607	-1.0198
934	K	0.204535	0.388875	-0.733244
934	L	0.0999847	0.0277712	-0.834701
934	M	-0.641482	-0.433092	-1.17589
934	N	-0.125658	0.226143	-0.101928
934	P	-0.418448	-0.463165	-1.52377
934	Q	-0.527581	-0.0601019	-1.10109
934	R	-2.08797	-0.142228	-2.9717
934	S	-0.0110078	-0.200346	-0.554196
934	T	-1.08971	-1.1391	-1.01459
934	V	-0.450304	-0.380238	-1.15115
934	W	-0.00763613	0.632667	-0.520258
935	A	0.294986	-0.174108	-0.795035
935	C	0.452079	0.330842	-1.28701
935	D	-0.477581	-1.26853	-3.09655
935	E	-0.708566	-1.11589	-1.6506
935	F	-0.515292	-0.398054	-1.38368
935	G	-0.00355245	0.0331804	0.579195
935	H	-0.562005	-0.803199	-1.37729
935	I	-1.50055	-1.31699	-1.80467
935	K	-0.615812	-0.755683	-2.19495
935	L	-0.289785	-0.0111764	-0.266288
935	M	-0.765929	-0.834427	-1.38044
935	N	-0.118961	-0.0380231	-0.533748
935	Q	0.0640706	-0.156765	-0.683403
935	R	-0.95098	-1.8149	-3.77247
935	S	0.354814	-0.171047	-1.22673
935	T	-0.11744	-0.300187	-1.62838
935	V	0.298407	0.144574	-1.5109
935	W	0.371162	0.110542	-1.21012
935	Y	-0.0773403	0.0686153	-2.02494
936	A	-1.39825	-0.0356527	-0.428561
936	C	0.339042	0.666598	-0.113846
936	D	-0.155319	0.172214	-0.174736
936	E	-0.626283	-0.655764	-1.02923
936	F	-0.123197	0.3249	0.317294
936	G	-0.944787	-0.655764	-1.82853
936	H	-0.645814	-0.831606	-1.03479
936	I	0.321541	0.608813	0.0496822
936	K	0.232621	0.750038	0.592116
936	L	-0.184378	-0.469006	-1.03721
936	M	-0.222956	-0.467494	-1.11711
936	N	-0.730081	0.165858	-0.412307
936	P	-0.969669	-0.596874	-1.42909
936	Q	-0.329568	-0.100966	-0.120529
936	R	0.261007	-0.152646	-0.310567
936	S	-0.597425	0.215331	-0.642638
936	T	0.60227	0.675295	1.08406
936	W	-1.24653	-0.449418	-1.16947
936	Y	-1.23219	-0.0688743	-0.959204
937	A	0.101313	0.095285	-1.13469
937	C	0.783634	0.655877	-0.320685
937	D	-0.555567	-0.0603017	-0.405394
937	E	-0.279172	-0.103325	-0.503263
937	F	0.177962	-0.180807	-0.749659
937	G	-0.0955599	-0.58035	-1.17024
937	H	0.141895	-0.0658432	-0.749629
937	I	0.265928	0.189151	-0.509829
937	K	-0.08278	-0.291678	-0.730483
937	L	0.0123561	0.352621	-0.929448
937	M	0.202885	0.20508	-0.493862
937	N	0.268076	0.379994	-0.12752
937	P	-0.467208	-0.488375	-0.89791
937	Q	0.323421	-0.0321688	-0.99556
937	R	-0.0932094	0.209603	-0.617946
937	T	0.677871	0.342317	-0.743842
937	V	0.268821	-0.214249	-0.991911
937	W	-0.665256	-0.504472	-0.335867
937	Y	0.236639	0.317628	-0.527559
938	A	-1.76867	-0.236417	-1.94566
938	C	-1.2841	-0.570756	-0.192198
938	D	-0.377212	-0.650322	-0.383921
938	E	-0.248658	0.320066	0.248648
938	G	-1.06192	-0.236417	-1.04298
938	H	-1.6461	-0.56655	-0.9204
938	I	0.361863	1.01266	-0.508929
938	K	-1.33304	-1.15617	-1.22759
938	L	-0.256352	0.378607	0.146152
938	M	0.96926	0.997021	-0.211812
938	N	-0.640031	-0.717212	-0.254882
938	P	-1.45017	-0.624668	-0.442039
938	Q	-1.17651	0.137771	-1.35349
938	R	-0.377212	0.458708	-0.554196
938	S	-0.978148	-0.264803	-0.310567
938	T	-0.444526	-0.907101	-1.17718
938	V	0.635432	-0.453456	-0.886102
938	W	0.184497	0.728036	0.335618
938	Y	0.260418	0.310253	0.108305
939	A	0.367871	0.475418	0.0435008
939	C	0.920954	0.379095	-0.203335
939	D	0.103591	0.43621	-0.221353
939	E	0.330579	0.400065	-0.0780885
939	F	0.870124	1.11289	-0.106159
939	G	0.0258156	-0.240361	-1.52669
939	H	0.248104	0.510092	-0.931396
939	I	-0.913691	-0.84021	-0.978518
939	K	0.286343	1.0391	0.101115
939	L	0.00892757	1.10853	-0.925344
939	M	0.0965146	0.547321	-1.53992
939	N	-0.354126	0.230683	-0.57679
939	P	0.116133	0.877783	-0.94422
939	Q	0.383096	0.56713	-0.428361
939	R	0.346292	0.566886	-0.796486
939	T	0.248907	0.203349	-0.478458
939	V	-1.22722	-1.78276	-1.20828
939	W	-0.270704	0.696896	0.719261
939	Y	-1.30024	-0.676636	-1.53594
940	A	0.474194	0.0464162	-0.671324
940	C	0.614762	0.781622	-1.52385
940	D	1.18426	1.58009	0.780405
940	E	0.205121	0.282598	-0.198933
940	F	-0.425673	-0.516386	-1.01504
940	G	0.485416	0.381231	-0.465494
940	H	0.860541	0.831763	0.482112
940	I	-0.0292974	0.709736	-0.583196
940	L	-0.320556	-0.158938	-0.39364
940	M	-0.222382	-0.160006	-0.738907
940	N	0.055384	0.111825	-0.301852
940	P	-0.0511233	-0.000597618	-1.02016
940	Q	-0.121216	0.49171	-1.01482
940	R	0.0670526	0.42323	-0.755758
940	S	0.97478	0.916103	-0.0745856
940	T	0.24115	0.347673	0.153191
940	V	1.2037	0.291776	-0.284667
940	W	1.23366	0.557351	2.18557
940	Y	-0.03631	0.358807	-0.0133195
941	A	1.15365	0.885301	0.232524
941	C	0.424283	0.3814	-0.425157
941	D	0.0342594	0.623379	0.0686564
941	E	-0.0962837	-1.29044	-1.64429
941	F	-0.0343515	-0.479933	-0.149075
941	G	1.12641	1.00329	2.6853
941	H	-0.171888	0.0608041	-0.0756818
941	I	-0.843255	-0.752893	-0.682421
941	K	-0.455428	-0.608271	-0.791846
941	L	-1.15134	-0.608271	-1.1324
941	M	-0.997463	-0.736825	-1.26095
941	N	-0.538715	0.230315	-0.631927
941	Q	0.231546	0.468922	-1.55009
941	R	-0.0110078	-0.0044172	-0.358267
941	S	-1.55099	0.475718	-0.421534
941	T	0.637629	0.336133	0.178212
941	V	-0.547487	-0.370621	-0.724471
941	W	0.676133	0.532062	0.524803
941	Y	-1.7326	-1.18953	-0.444771
942	A	0.216686	-0.200779	-0.911125
942	C	0.18229	0.453512	-0.141947
942	D	2.04765	1.10497	-0.636951
942	E	1.38223	1.48845	1.90569
942	F	-0.113389	-0.560571	-0.676771
942	G	0.241912	0.0800832	-0.903122
942	H	0.345507	-0.577206	-0.49035
942	I	-0.541699	-0.364833	-0.211812
942	K	0.175912	0.259304	-0.761294
942	L	0.396105	0.38466	-1.044
942	M	0.662426	1.02779	-0.635646
942	N	1.2923	0.954635	0.254777
942	P	-0.680732	-0.570756	-0.94422
942	Q	0.619613	0.320471	-0.391326
942	R	-0.0723499	0.361082	-0.576121
942	T	0.547145	0.10184	-0.829246
942	V	0.667953	1.29479	0.0748271
942	W	0.0954998	-0.12991	0.306766
942	Y	0.0704132	-0.967407	-1.08328
943	A	1.38685	1.69121	-0.667271
943	C	0.707728	0.683621	-0.936237
943	D	-0.346098	-0.227558	-0.16611
943	E	0.402897	1.1807	0.33807
943	F	0.289922	0.197267	-0.905179
943	G	1.05686	-1.84691	-0.533593
943	H	0.363632	1.26577	-0.112411
943	I	0.209634	0.419988	-0.614478
943	K	2.0964	1.55246	0.729837
943	M	0.386936	0.473754	0.151493
943	N	1.76331	1.7782	1.00645
943	P	0.707541	1.39682	0.120158
943	Q	2.01228	1.52516	1.35887
943	R	1.12033	0.489271	0.268074
943	S	1.92427	1.70673	0.281253
943	T	-0.153447	0.609346	0.52945
943	V	1.28044	1.46449	0.71255
943	W	0.768572	0.474445	-0.01306
943	Y	2.05215	1.78918	0.35749
944	A	0.341626	0.0228264	-1.16593
944	C	-0.0178466	-0.30345	-1.43617
944	D	-0.0334097	0.092042	-0.0432061
944	E	2.17241	2.88599	0.460645
944	F	0.177943	0.112461	-0.556758
944	G	0.673053	1.44939	0.410022
944	H	-0.173079	0.262909	-1.12585
944	K	0.426363	1.8504	0.806487
944	L	-0.141495	0.480923	-0.59029
944	M	0.889124	0.938096	-0.582903
944	N	0.761806	1.37693	0.950224
944	P	0.355196	-0.370621	0.00793686
944	Q	0.174435	0.470931	-1.46468
944	R	0.491746	-0.143758	-0.723008
944	S	0.689106	0.795169	0.0974285
944	T	0.416711	0.370328	-0.0753306
944	V	0.171868	0.0918739	-0.717525
944	W	-0.320905	0.00981936	-1.04057
944	Y	0.237657	0.0874878	-0.631535
945	A	0.0686704	0.926302	-0.46651
945	C	-0.0429137	1.15616	-0.835372
945	D	1.04234	0.982038	-0.470425
945	E	0.666292	0.630852	-0.923632
945	G	1.1184	1.02476	0.268674
945	H	0.623885	0.684271	0.403205
945	I	-0.270686	0.055032	-0.370632
945	K	0.631112	0.837331	-0.399348
945	L	0.268045	0.202385	-0.0518096
945	M	-0.665194	-0.143569	-0.105973
945	N	-0.648147	0.574531	-1.50117
945	P	0.420726	0.672143	-1.13723
945	Q	-0.0713704	-0.392098	-1.07423
945	R	0.229615	0.588213	-0.812808
945	S	-0.743133	-0.584646	-0.345012
945	T	1.06201	0.78437	0.955198
945	V	0.0926328	0.524839	-0.0873217
945	W	0.338023	0.182066	-1.08933
945	Y	0.324812	0.0847192	-0.0980341
946	A	0.088203	0.196954	-0.0285579
946	C	0.280616	0.318001	-0.194992
946	D	-1.26058	-0.161842	-0.705157
946	E	-0.247264	0.0152592	-0.000483254
946	F	-0.377212	-0.113842	0.0944406
946	G	0.0366925	0.383833	0.790778
946	H	-0.519693	0.532062	0.0357307
946	I	0.0017229	0.296634	-0.440827
946	K	0.0260674	0.160208	-0.682421
946	L	-0.190918	0.239212	-0.900494
946	M	0.057835	0.129006	0.0361675
946	N	0.578023	0.52814	0.0156443
946	P	0.393701	0.137472	-0.216378
946	Q	-1.09274	-0.28685	-0.98729
946	R	0.0366925	-0.772897	-0.310567
946	S	-0.610216	-0.279142	-0.999196
946	T	0.489492	0.178126	0.906111
946	W	-0.471292	-0.322961	-0.510612
946	Y	-0.377212	0.165858	-0.724471
947	A	0.301698	0.331533	-0.606257
947	C	-0.550559	-0.582783	-1.28474
947	D	0.515607	0.206014	-0.739307
947	F	0.0690994	0.514161	-0.720925
947	G	0.0673861	-0.00698318	-1.513
947	H	0.360785	0.405842	-0.351846
947	I	-0.00603255	-0.128481	0.79137
947	K	0.222939	0.252628	-0.00455282
947	L	-0.0187891	-0.783425	-0.432162
947	M	-0.327654	0.195757	-0.790569
947	N	0.68003	0.552184	-0.149567
947	P	0.850228	0.857866	-0.52416
947	Q	0.628952	0.665804	-0.436236
947	R	0.306822	-0.121922	-0.230741
947	S	0.454935	0.358177	-0.160435
947	T	0.635511	0.527811	-0.167203
947	V	0.0401338	-0.103479	-0.538148
947	W	-0.94664	-0.17761	-1.64322
947	Y	0.74522	1.21093	-2.00991
948	C	0.223272	0.214248	-0.130098
948	D	0.652974	0.22954	0.554332
948	E	0.170895	0.0712835	-1.51193
948	F	-0.151252	0.156756	0.423362
948	G	1.19124	0.802813	-0.661169
948	H	-0.114001	0.285871	-0.602156
948	I	-1.75328	-0.777117	-0.822881
948	K	0.129062	0.0448494	-0.252623
948	L	0.756637	-0.311205	-1.59612
948	M	-0.357454	0.415836	-1.44946
948	N	0.931894	1.56092	0.176718
948	P	0.39011	0.689167	-0.056761
948	Q	0.374877	0.281054	-0.750255
948	R	0.0910819	0.163361	-0.460978
948	S	0.760922	1.04089	0.0461156
948	T	-0.093994	0.0423503	-0.185368
948	V	-0.116121	-0.12155	-0.033242
948	W	0.229408	-0.539665	-0.797041
948	Y	-0.476423	-0.450219	-0.295383
949	A	-0.234138	-0.80887	-1.16272
949	C	0.383947	0.795379	-0.126945
949	D	0.604268	1.68482	-0.187992
949	E	0.181799	0.172322	-1.10987
949	F	-0.640031	-0.717212	-0.64674
949	G	-0.364058	0.127146	-1.00266
949	H	-0.922464	-0.549669	-1.26972
949	I	-0.743416	0.872613	0.348487
949	K	-0.765039	-0.504402	-1.05418
949	L	-0.698149	-0.381827	-0.905952
949	M	-0.164723	-0.309776	-1.0501
949	N	0.330397	0.28251	-0.193691
949	P	-0.543941	-0.722862	-0.438493
949	Q	-0.010955	0.119943	-0.029305
949	R	-0.290447	0.541234	0.427984
949	T	0.921998	0.586673	0.158909
949	V	-1.34679	-1.16992	-0.226496
949	W	-1.07799	-0.534917	-0.522563
949	Y	-0.265054	-0.370621	-0.724471
950	A	0.303211	-0.123608	-0.735579
950	C	0.0331171	-0.086588	-0.965305
950	D	-0.0405533	-0.0851775	-0.730562
950	F	0.190326	0.436608	-0.276791
950	G	0.0346949	0.141085	-0.0829264
950	H	0.475999	-0.0149522	-0.484681
950	I	-0.260415	-0.362098	-1.35965
950	K	0.291613	0.731254	1.20307
950	L	-0.475638	-1.29172	-2.26606
950	M	-0.32417	0.23236	-0.92623
950	N	0.356909	0.246892	-1.20991
950	P	-0.0428623	-0.00726021	-0.465192
950	Q	0.0777818	0.0866634	-1.66994
950	R	0.19142	0.314979	-0.532059
950	S	0.345517	0.0608348	-0.589412
950	T	-0.125648	0.290861	-0.920189
950	V	-0.31929	-0.203941	-0.957065
950	W	0.224844	0.401192	-1.29336
950	Y	-0.157998	1.15134	-1.07992
951	A	-0.611237	0.0635733	1.04306
951	C	-0.243072	0.927024	-0.767063
951	D	2.32919	2.53082	0.225912
951	E	0.424629	1.05511	0.222284
951	F	-0.0751438	0.0302358	-0.510686
951	G	0.159267	0.702337	-0.358267
951	H	-0.0896724	0.138139	-0.027372
951	I	-0.286931	0.79803	0.0554886
951	K	0.125968	-0.252795	-0.357268
951	L	-0.0164501	0.520156	0.890534
951	M	-0.961457	0.898509	-1.87085
951	N	0.20308	0.119333	0.159827
951	P	-0.181283	-0.116575	-0.274496
951	Q	-0.682756	0.149993	-1.0857
951	R	1.66371	0.674543	-0.528542
951	S	0.583179	0.591444	-0.392171
951	T	-0.894078	0.322386	-0.817015
951	V	2.17157	1.42877	0.611306
951	W	0.00831664	0.364926	-0.372308
952	A	-1.22421	-1.28208	-1.31742
952	C	-0.0386057	-0.641425	-0.741228
952	D	-0.489369	0.0820865	0.0660547
952	E	-0.127835	0.0321491	-0.330473
952	F	-0.25206	0.249953	-0.334132
952	G	-0.529218	0.953921	-0.410434
952	H	-0.0194105	0.28219	0.0467813
952	I	-0.329935	-0.21996	-0.836629
952	K	0.546858	0.361787	0.544416
952	L	-0.597425	-0.50433	-0.388591
952	M	-0.256158	-0.529267	-0.629071
952	N	0.907315	0.299638	-0.280536
952	P	-0.0110078	0.191512	0.410212
952	Q	-0.0110078	0.012464	-0.425157
952	R	-1.2799	-0.736825	-1.09068
952	S	-0.107905	0.154901	0.152083
952	T	-0.284244	-0.493196	-1.28014
952	V	-0.936803	-0.429804	-0.333679
952	W	-2.26602	-0.791882	-1.42816
953	A	0.00373193	0.185695	-0.192097
953	C	1.64408	1.67854	2.63223
953	D	0.784597	0.580361	0.288196
953	E	0.660085	0.558915	-0.397286
953	F	-1.39205	-1.04491	-1.85147
953	G	0.625059	-0.00793861	-1.11685
953	H	-0.468819	0.488419	-1.41968
953	I	0.155822	-0.485289	-1.05591
953	K	0.367289	-0.178129	-0.868965
953	L	0.063207	0.626535	0.819936
953	M	0.347519	1.30829	-0.611377
953	N	0.0288133	-0.152928	-0.0619695
953	Q	0.436644	0.706176	0.107458
953	R	-0.0652748	1.62429	0.360662
953	S	-1.37308	0.277828	-1.81265
953	T	-0.181001	-0.145812	-0.451395
953	V	-1.49268	-1.55917	-1.67085
953	W	0.2795	-0.815493	-1.20815
953	Y	-0.114393	0.562386	-0.836629
954	C	0.374476	0.39425	-0.480157
954	D	0.0293643	0.561451	-1.92991
954	E	0.578701	0.848823	-0.414803
954	F	-1.40247	0.744919	-0.763275
954	G	0.132579	0.394806	-0.253992
954	H	0.635426	0.101077	0.368241
954	I	-1.08397	-0.540897	-0.528542
954	K	0.588549	0.380792	-1.39674
954	L	-0.188502	-0.00402467	-0.0419418
954	M	0.169167	1.14859	-0.405961
954	N	0.160535	0.289146	0.129857
954	P	0.238229	0.58708	-0.401863
954	Q	-0.220441	0.518572	-1.02018
954	R	-0.391347	0.353512	-0.227496
954	S	-0.201801	0.0223765	-0.198975
954	T	-0.520519	0.137472	-0.672555
954	V	0.395345	0.473944	1.08967
954	W	-0.949762	-1.05533	-1.04298
954	Y	0.0568877	-0.57101	-0.276223
955	A	-0.377212	-0.0300709	-1.03256
955	C	0.422087	0.724445	-0.470425
955	D	-0.218871	-0.012662	-0.084116
955	E	-0.865991	-0.264803	0.0660547
955	F	0.660066	0.696687	1.3139
955	G	1.2996	1.04893	1.85935
955	H	0.396701	-0.209696	-0.0278331
955	I	-1.19208	-0.582122	-1.56773
955	K	-0.688705	1.51576	0.00216959
955	L	-0.684401	-0.10526	-1.51002
955	M	1.32626	1.03247	1.29946
955	N	-0.656098	0.490341	-1.39522
955	P	-0.170865	-0.0300709	-0.300149
955	Q	0.812952	0.281395	-1.48088
955	S	-0.527874	-0.0496844	-0.537315
955	T	-0.695716	0.75881	0.368394
955	V	0.160332	-0.428739	-0.894747
955	W	-0.573141	0.515181	-0.4754
955	Y	-0.0614181	-0.533189	-1.33975
956	A	-0.122369	-0.131891	-1.40804
956	C	-0.226579	1.31529	0.554916
956	D	-1.4788	-0.296199	-0.987538
956	E	0.891676	0.702337	-0.187992
956	F	0.663349	0.272616	-0.570997
956	G	-0.763029	-0.0496844	-0.836629
956	H	0.132467	-0.0777025	0.0526433
956	I	-0.225174	0.438614	-1.42471
956	K	1.25722	-0.116575	-0.300149
956	L	1.0614	1.35494	-1.05377
956	M	1.6702	1.77062	1.15113
956	N	0.196127	0.630256	0.00793686
956	P	0.693314	2.22624	0.111322
956	Q	-1.09075	-0.11188	-1.01369
956	R	-0.731348	1.25873	-0.391467
956	S	-0.489369	0.507973	-0.445255
956	T	-1.17528	0.41001	-1.18199
956	V	0.00960427	-0.206342	-1.26566
956	W	0.432134	0.200035	-0.300018
957	A	0.214952	0.844819	-0.704858
957	C	-0.311342	0.45698	-0.708075
957	D	-0.551033	0.344493	-0.146271
957	E	-0.287183	0.466566	0.642528
957	F	-0.0110078	1.65053	0.0660547
957	G	-0.654669	-0.561575	-0.719496
957	H	-0.00443038	0.395467	0.120961
957	I	-0.41104	0.0927113	-0.837323
957	K	-0.681752	-1.04137	-0.380375
957	L	-0.619532	-0.358895	0.228742
957	M	0.0879732	0.345966	-0.672596
957	N	-0.810306	0.3814	-0.537315
957	P	-0.133919	0.745372	0.704061
957	R	0.519301	0.403023	0.0944406
957	S	-0.191484	0.493631	0.39017
957	T	-0.444102	1.04045	0.393754
957	V	1.36811	1.55732	1.11332
957	W	0.65451	0.691132	-0.151497
957	Y	-0.717762	0.090859	-0.461652
958	A	0.550432	0.577184	-0.852608
958	C	0.445511	0.105685	-1.22941
958	D	-0.127835	1.0947	-1.17823
958	E	1.17724	0.635447	1.18185
958	F	-0.55626	-0.0969611	-0.254882
958	G	0.47616	0.780258	0.186336
958	H	0.722937	0.336798	-0.782442
958	I	-0.980581	-0.0713074	-0.254882
958	K	0.605586	0.673046	-0.593395
958	L	-0.159236	-0.267937	-0.803268
958	M	-0.422479	1.47355	-1.03256
958	N	0.404441	0.818627	-0.0328273
958	P	-0.402461	-0.835092	-0.809403
958	Q	-0.464436	0.664659	0.941282
958	R	0.487912	-0.210154	-1.26619
958	T	0.150617	0.541789	-1.09291
958	V	-1.01814	0.128783	-0.716764
958	W	-0.77657	-0.0215034	-0.417075
958	Y	0.391268	0.0537006	0.623212
959	A	0.609243	2.28232	2.04676
959	C	0.786882	0.79137	-0.0783377
959	D	0.153179	0.485303	0.240019
959	E	-0.752188	-0.463165	-0.36704
959	F	-1.54784	-1.70331	-1.94559
959	G	-0.0979877	0.522551	-1.44479
959	I	-0.20536	0.0106255	-0.0482304
959	K	0.333285	1.37792	0.929094
959	L	-0.698149	-0.63344	-0.478605
959	M	1.38348	2.00328	2.02551
959	N	0.339025	0.00883595	-0.192447
959	P	0.075496	0.327236	-0.297417
959	Q	1.01437	1.33994	0.283794
959	R	1.67968	1.167	0.884091
959	S	0.308471	0.520372	-0.295626
959	T	-0.331441	-0.351008	-0.562969
959	V	-0.0326308	-0.784102	-0.254882
959	W	-0.432897	-0.381039	-1.38353
959	Y	-0.707345	0.366788	-0.893369
960	A	1.21132	0.686163	0.0607262
960	C	0.497992	1.02774	0.00161859
960	D	-0.217354	0.213558	-0.19841
960	E	-0.123165	0.532062	-1.0069
960	F	-0.469756	-0.546937	-0.084607
960	G	-1.03627	1.4126	-0.847046
960	H	-0.0740581	0.265289	-0.033281
960	I	0.0120855	0.0516892	-0.0575639
960	K	-0.00302336	0.0989678	-0.98729
960	M	0.595992	0.171411	-0.571749
960	N	-0.659644	-0.653054	0.00793686
960	P	-0.638021	-0.712069	-0.826211
960	Q	-0.399581	1.98991	0.16539
960	R	0.355196	0.336133	0.348487
960	S	-0.805747	1.27104	0.576223
960	T	0.0386166	0.91045	-0.606641
960	V	0.147134	-0.151331	-0.954419
960	W	-0.949762	-1.42153	-0.847046
960	Y	-0.193189	0.632313	-0.0231591
961	A	1.646	1.91732	1.19321
961	C	0.0226477	-0.451678	-0.786202
961	D	0.642073	0.348361	-0.284655
961	E	-1.95886	-1.04958	-1.40343
961	F	-0.341434	-1.2259	-1.66625
961	G	-0.128308	-0.449418	-0.305293
961	H	-1.15086	0.323283	-0.425157
961	I	0.557718	0.342887	0.215279
961	K	0.10115	-0.370621	-0.894747
961	L	0.132438	0.139949	-0.724364
961	N	0.79361	1.05354	-0.351152
961	P	-0.463716	0.445558	0.602534
961	Q	-0.329512	-0.641425	-0.0281343
961	R	0.135763	0.708797	0.79652
961	S	0.500007	0.285874	-0.260921
961	T	-1.0233	-0.289819	-1.56512
961	V	-0.158182	0.0150381	-0.108633
961	W	-1.28167	-0.503866	-0.547197
961	Y	-0.583558	0.0432831	-0.506496
962	A	0.130378	0.505905	0.55433
962	C	-0.451973	-0.0997029	-0.483866
962	D	-0.159236	-1.78774	-1.49295
962	E	-1.03005	-0.923625	0.074311
962	F	0.235405	1.78596	-0.745653
962	G	-0.339929	-0.8117	-0.799346
962	H	0.155026	0.407489	0.72059
962	I	0.190109	0.0844512	-1.02907
962	K	-0.736971	0.330259	-1.9288
962	M	-0.12819	-0.0065052	-0.936046
962	N	-0.620841	0.368307	-0.724471
962	P	-0.116316	0.135165	0.0850425
962	Q	-1.11983	-0.496459	-1.82856
962	R	1.12368	0.668976	-0.104221
962	S	-0.430659	0.262779	0.689038
962	T	0.538543	1.05078	-1.16013
962	V	0.576543	0.262899	-0.0853036
962	W	-0.770958	-1.11387	-0.985575
962	Y	-2.23188	-1.06448	-0.774535
963	C	-2.06054	-1.20472	-2.02199
963	D	-0.594399	-1.2256	-0.905164
963	E	-0.00143746	0.310323	0.38526
963	F	-0.331945	0.417472	-0.621086
963	G	0.599511	0.441833	-0.154316
963	H	-0.0495121	0.635447	0.111322
963	I	0.0534494	-0.370621	-0.894747
963	K	-0.0975115	0.786109	-0.274496
963	L	-0.276658	-0.831994	-1.19941
963	M	-1.41368	-1.06653	-0.687977
963	N	-0.736952	-0.389811	-2.01255
963	P	-0.489369	0.31652	0.602534
963	Q	-0.285733	-1.03116	-1.28163
963	R	-1.10941	-0.518639	-1.23869
963	S	-0.155128	0.451714	0.0225546
963	T	1.09762	-0.547292	-0.242794
963	V	-1.12004	-0.210764	0.33807
963	W	0.555795	0.279445	0.118606
963	Y	0.309929	-0.312503	-0.187992
964	A	0.551817	0.258239	-0.136563
964	C	0.145431	0.221653	-0.386515
964	D	-0.00146066	-0.0511174	-0.239668
964	E	0.0119313	0.0623742	-0.986319
964	F	-0.0458873	-0.238641	-0.627169
964	G	0.189664	0.059804	-0.516718
964	H	0.529053	0.496711	-0.82012
964	I	-0.103558	-0.339446	-1.27149
964	K	0.342341	0.272123	-0.906105
964	L	0.214495	-0.0899925	-0.501555
964	M	0.539479	0.22309	0.316239
964	N	0.10202	0.307434	-1.13381
964	P	0.00430275	0.14283	-0.753929
964	Q	0.27899	-0.0448086	-0.44499
964	R	-0.233678	0.0285628	-1.8783
964	S	0.414879	0.0443658	-0.618427
964	T	0.413626	-0.034653	-0.733584
964	W	-0.109923	0.253876	-0.169903
964	Y	0.318345	0.168067	-0.827358
965	A	1.46183	1.01067	1.51926
965	C	-0.0590225	0.176455	-0.0774184
965	D	0.184921	-0.549669	0.111322
965	E	-1.19883	-1.47468	-1.82853
965	F	0.0274965	0.204362	0.348487
965	H	1.2913	1.16787	0.884967
965	I	-0.480597	-0.00695931	-0.327448
965	K	-1.51463	-0.708739	-1.15513
965	L	0.355196	0.336133	-0.0177168
965	M	0.13185	-0.0191018	-0.931313
965	N	-0.161669	1.13916	2.02928
965	P	-0.181283	0.0793543	-0.444771
965	Q	1.13365	1.27489	1.38038
965	R	-0.444102	-0.0685752	-0.254882
965	S	0.0866442	0.254559	0.172305
965	T	-0.195031	-0.0685752	-0.338654
965	V	-0.159236	-0.264803	-0.355834
965	W	-0.947299	-0.387581	-0.970889
965	Y	-0.659644	0.165858	0.261984
966	A	0.70509	1.3922	-0.366566
966	C	0.573212	0.768592	0.013395
966	D	0.466356	1.32566	1.05888
966	E	0.216378	0.943303	-0.461071
966	F	-0.26417	-0.0778032	-0.528888
966	G	-0.292091	0.921759	-0.731894
966	I	-0.0526375	0.0267741	-0.172365
966	K	0.269152	0.426205	-1.09016
966	L	0.0411106	-0.714606	-0.427037
966	M	0.369867	0.333627	-1.43207
966	N	-0.108777	-0.174011	-0.413906
966	P	0.191768	0.212743	-0.966882
966	Q	0.719934	0.714436	-0.194428
966	R	0.352253	0.549995	-0.389092
966	S	-0.148636	0.217173	-0.309658
966	T	-0.151992	0.473678	-0.693317
966	V	1.0751	0.934749	1.08561
966	W	-0.453138	0.212522	-1.18794
966	Y	0.27297	0.336351	-0.396721
967	A	0.589847	0.273119	-1.07222
967	C	0.306732	0.427071	-0.761958
967	D	-0.20433	-0.644494	-1.15624
967	E	-0.885181	0.532779	-0.667575
967	F	-0.992487	-0.3913	-0.632992
967	G	0.859608	0.881102	-0.482444
967	H	-1.23219	-1.53369	-1.52134
967	I	-0.614862	-0.46579	-1.4986
967	K	-1.06192	0.280449	-0.140292
967	L	0.109141	0.293152	0.323119
967	M	-0.865362	-1.08309	-1.41128
967	N	0.982989	0.67439	0.507396
967	P	0.144928	1.05798	0.0994158
967	Q	-1.13801	-0.848983	-0.724471
967	R	-0.687438	-0.0377784	-0.367463
967	T	0.261158	0.600615	-0.128711
967	V	-0.219374	1.75609	-0.655664
967	W	-0.125226	0.407311	0.167379
967	Y	-0.753833	-0.8594	-1.94566
968	A	0.343883	0.0325125	-0.513424
968	C	-2.02257	-0.871807	-1.52059
968	D	0.174179	0.512205	-0.348471
968	F	0.570373	0.273806	-0.0024677
[truncated: 23,285 more rows]

## Sheet: Fig2B,Fig3A,SupFig4B
Position (index= start of polyprotein)	AminoAcid_Mutation	Enrichment_IC50 (log2)	Enrichment_IC90 (log2)	Enrichment_IC99 (log2)
863	A	0.102844	0.0681069	0.345456
863	C	-0.0706716	0.309938	-0.190342
863	D	0.82928	0.505867	-0.106571
863	E	0.277993	0.284547	0.190471
863	F	-0.995703	0.538083	-0.203404
863	H	-0.551765	-0.425202	-0.951137
863	I	0.379304	0.139663	-0.190342
863	K	-2.30281	-2.17624	-0.536588
863	L	0.575233	0.335592	0.00558646
863	M	-0.0734039	-0.679249	-0.472775
863	N	0.0130999	-0.396816	-0.726822
863	P	0.0130999	0.139663	-0.190342
863	Q	0.379304	-0.396816	-0.726822
863	R	-0.353104	-0.226541	-0.556547
863	S	-0.327451	-0.200887	-0.164689
863	T	0.549579	0.505867	0.175862
863	V	-0.439608	0.0531593	-0.64305
863	W	1.08259	0.528916	0.629498
863	Y	-0.157175	-0.933296	-0.726822
864	A	0.281533	-1.39101	0.319059
864	C	0.142772	0.141519	-0.896555
864	D	-0.113527	-0.3832	-3.35692
864	E	0.0890544	-0.398551	-0.857336
864	F	-2.83168	-2.96191	-4.25178
864	G	0.246979	-1.29562	-2.67167
864	H	1.37476	0.983862	-1.73057
864	I	0.347983	-0.185797	-1.30667
864	L	-0.361487	-0.204125	-3.15148
864	M	-0.0382024	-0.367786	-0.233938
864	N	-0.132983	-0.305082	-1.22087
864	P	0.580782	0.367136	-0.75725
864	Q	0.143292	0.220553	-0.0763824
864	R	-0.163027	-0.436622	-0.555471
864	S	0.0782015	-0.560756	-0.655582
864	T	-0.560137	-0.852231	-1.713
864	V	-0.0351233	-0.439706	0.126524
864	W	-0.150512	-2.383	-5.32089
864	Y	1.12171	0.278848	-0.320164
865	A	0.203258	-0.111282	-1.94976
865	C	-0.216892	-0.153297	-1.79851
865	D	-0.034503	0.495012	-1.12041
865	E	0.556422	0.286007	-1.89526
865	G	-0.144035	-0.239896	-1.13702
865	H	-0.104811	-0.294191	-1.25227
865	I	-0.110591	0.106993	-2.10917
865	K	-0.517382	0.388933	-2.19089
865	L	0.430539	0.559655	0.102751
865	M	-0.0535965	-0.194652	-1.90225
865	N	0.104484	0.0749758	-1.09152
865	P	0.30686	-0.0638517	-1.47448
865	Q	0.0293405	0.0700712	-1.28878
865	R	-0.00943298	-0.0213859	-1.81761
865	S	0.277727	0.141885	-1.88464
865	T	0.0155987	-0.175329	-1.54771
865	V	0.307878	1.06631	0.026643
865	W	0.432809	0.242497	-0.799974
865	Y	-0.143398	0.05852	-0.97766
866	A	-0.152811	0.120351	-1.03372
866	C	0.237813	0.484741	-1.30718
866	D	-0.027418	-0.164195	-0.169172
866	E	0.0169346	0.195894	-0.133758
866	F	-0.456177	0.121335	-1.48394
866	H	-0.64802	-0.529157	-0.241008
866	I	-0.557692	-0.86248	0.358191
866	K	0.246918	-0.0511156	-1.50774
866	L	0.213235	-0.495281	-2.03249
866	M	0.186905	-0.0542116	-2.18785
866	N	-0.514569	-0.27137	-4.14175
866	P	0.333467	0.229489	0.00555668
866	Q	0.0684305	0.487994	-1.70973
866	R	0.240564	-1.17918	-0.165682
866	S	-0.0435402	0.0458211	-1.13079
866	T	0.105917	0.10869	-0.736995
866	V	0.527034	0.146569	0.105776
866	W	0.388712	0.565525	0.141485
866	Y	-0.0305903	0.0673843	0.11395
867	A	-0.50363	-0.391144	-3.57845
867	C	-0.143284	-0.886666	-1.07038
867	D	0.748857	0.139987	-0.682173
867	E	-0.332309	-0.156922	-1.31556
867	F	-0.181716	-0.130536	-1.44971
867	G	0.475058	0.510444	0.580713
867	H	-0.0254754	-0.0230926	-0.368672
867	I	-0.016565	-0.134423	-2.28774
867	K	-2.01298	-1.97837	-4.13756
867	L	0.664613	0.328984	-1.98118
867	M	-0.0366915	0.330013	-1.89292
867	N	0.132429	-1.3936	-1.52748
867	P	0.480879	0.722172	-1.53252
867	R	0.377171	1.28574	-1.32889
867	S	0.219755	-0.0334896	-0.795047
867	T	0.242853	-0.901372	-1.32494
867	V	0.206395	0.69308	-0.740288
867	W	-0.457683	0.34643	-2.01644
867	Y	-0.0836931	-0.0226146	-1.71918
868	A	-0.186249	-0.797135	-1.53761
868	C	0.376714	0.418041	0.995245
868	D	-0.126826	0.546684	-2.59814
868	E	0.354077	-0.138389	-1.09593
868	F	-0.985505	-2.567	-2.76035
868	G	0.47144	0.107353	0.0258296
868	H	-0.296969	-0.962082	-1.30981
868	I	0.0545429	-1.40376	-1.36324
868	K	-0.569581	0.732829	-0.525337
868	L	-0.380586	-1.08597	-2.84702
868	M	0.459071	0.591273	-1.18293
868	N	-0.00700093	0.0798825	-2.15716
868	P	0.297023	-0.101831	-0.979791
868	R	0.0074482	-0.737286	-1.83616
868	S	-0.366064	-2.15105	-1.61663
868	T	-0.761826	-0.503739	-1.33257
868	V	-0.0733421	-0.00805321	-0.463024
868	W	0.728228	0.445137	-0.206375
868	Y	1.00623	-0.752857	-1.58027
869	A	0.0153063	0.369956	-1.11319
869	C	0.474063	-0.028166	-1.66283
869	D	0.186982	-0.0531748	-0.188935
869	E	0.0687389	-0.783857	-1.79437
869	F	0.132636	-0.263817	-1.48766
869	G	0.211121	0.230406	-0.899612
869	H	0.303347	0.256486	-1.42156
869	I	-0.226326	-2.25429	-1.61461
869	K	-0.669415	-0.313721	-3.28897
869	L	1.10922	1.08064	-0.503099
869	M	-0.141384	-0.460741	-2.84432
869	N	-0.323014	-0.53535	-1.27921
869	P	-0.253398	-0.405252	-0.47505
869	Q	-0.137542	0.0735039	-4.23288
869	R	0.459743	-0.227814	-0.935375
869	T	0.230788	0.284177	0.210699
869	V	-0.957717	-0.657141	-1.73512
869	W	-0.570338	0.219432	-1.0547
869	Y	-0.337581	-0.0606526	-1.59831
870	A	0.209141	0.414918	-0.658782
870	C	0.1791	-0.704694	-0.953977
870	D	-0.194316	-0.345452	-0.45878
870	E	-0.0266552	-0.0926692	-0.303656
870	F	0.75693	-1.11447	-0.15932
870	H	-0.387666	-0.94088	-2.91334
870	I	1.63203	-1.2041	-1.36383
870	K	-0.312867	-0.910262	-1.59462
870	L	-0.839485	-3.0687	-0.748769
870	M	-0.279961	0.296037	-0.218655
870	N	-0.614569	-1.5848	-1.3
870	P	-0.443733	-0.902351	-0.887094
870	Q	-0.227564	0.918258	-2.1414
870	R	0.619011	-0.148696	-2.20742
870	S	-0.562612	-0.414049	-1.35558
870	T	1.79561	1.59916	-2.03271
870	V	-0.0889318	-0.309061	0.24863
870	W	-0.587837	-1.47611	-1.61019
870	Y	-0.608311	-0.19466	-1.25104
871	C	-0.0580644	-0.241024	-0.47481
871	D	-0.0362816	0.303618	0.26514
871	E	-0.074017	-0.752475	-0.0768355
871	F	0.379304	-0.0306122	0.371791
871	G	-0.0411351	-1.08296	-2.03263
871	H	-1.46778	0.097942	-0.938818
871	I	0.745508	1.1545	0.542066
871	K	-0.234968	-0.401255	-1.3799
871	L	0.209029	0.618025	0.542066
871	M	0.379304	0.223434	-0.190342
871	N	1.86794	1.04235	0.542066
871	P	-0.300849	-0.332493	-0.0342247
871	Q	-0.506391	-0.352034	-2.47052
871	R	1.25633	0.676142	0.346137
871	S	0.282543	0.0037682	-0.273056
871	T	-0.0365733	-0.159035	-0.177686
871	V	-0.295855	-2.33185	-2.83213
871	W	0.209029	-0.0306122	0.288019
871	Y	0.125039	0.0692313	-0.133647
872	A	-1.98322	0.366931	-2.10289
872	C	3.25134	-0.645888	0.189609
872	D	1.28199	1.60448	0.824498
872	E	-0.635537	-1.04545	-1.74166
872	F	0.228642	1.16784	0.0224677
872	G	0.0968713	0.872071	0.259633
872	H	-0.157175	0.335592	-0.190342
872	K	0.0968713	0.676142	0.259633
872	L	-0.00537763	-1.59316	-1.91388
872	M	-0.0776221	0.357639	-0.144751
872	N	-0.178532	-0.287483	-0.334904
872	P	0.209029	0.335592	0.117744
872	Q	0.379304	0.676142	-0.0200672
872	R	-0.786199	-0.659635	-0.623437
872	S	-0.0664392	-0.185359	-0.11545
872	T	0.0130999	0.139663	0.542066
872	V	-0.0172074	-0.032352	-2.13802
872	W	0.058367	-0.463707	-0.793712
872	Y	-0.353104	0.872071	-0.556547
873	A	0.918963	-0.487556	-1.63687
873	C	-0.15666	-0.271037	-0.403065
873	D	0.186509	0.250437	-0.639612
873	E	0.342178	-0.645869	-1.24288
873	F	0.556341	-0.144949	-0.0803485
873	G	-1.08551	-1.12922	-1.82543
873	H	-0.102113	-1.12819	-1.64766
873	I	-0.269333	-0.200887	-0.813325
873	K	-0.0680281	-1.87052	-2.73238
873	L	0.0342606	0.0263351	0.265023
873	M	0.372823	-2.42941	-0.651913
873	N	0.225874	0.208325	-0.358733
873	P	0.0130999	0.872071	0.516412
873	Q	1.0698	0.281662	-1.44582
873	R	0.431394	-2.01034	-0.415852
873	S	1.54604	0.525481	0.0986461
873	T	-0.0616313	-0.171124	-0.133602
873	V	1.50888	0.378556	0.779231
873	W	0.598684	0.377516	-3.23657
874	A	-1.07005	-0.106499	-2.68949
874	C	0.0429805	-0.0569759	-2.5788
874	D	-0.545487	-0.955403	-1.03136
874	E	-0.523379	-0.933296	-1.09303
874	F	0.424571	-0.0975024	-0.257233
874	G	0.183375	0.139663	-0.190342
874	H	1.1786	1.47544	0.175862
874	I	0.185715	0.212767	-0.957299
874	K	-0.157175	0.25182	0.288019
874	L	-0.0416708	-0.047398	0.21789
874	M	-0.0719758	-0.0562601	-0.124748
874	N	0.905366	1.09005	0.760041
874	P	0.661737	-0.313045	1.63966
874	Q	-0.157175	0.139663	1.54249
874	R	0.0765119	0.00676446	-0.386665
874	S	-0.656959	-0.839419	0.311556
874	T	-0.196373	0.117597	0.480447
874	W	-0.0610835	-0.183486	-0.10397
874	Y	0.745508	0.505867	0.542066
875	A	-0.162331	0.341542	-0.994257
875	C	-0.312268	-1.95972	-2.90218
875	D	0.803626	1.44984	-1.32776
875	E	-1.00174	0.39371	-0.498429
875	F	0.312414	-0.942068	-0.36939
875	H	0.0413961	0.464925	-1.05569
875	I	-0.157175	-0.396816	-1.37546
875	K	0.379304	0.139663	0.00558646
875	L	-0.523379	-0.76302	-0.726822
875	M	-0.57108	-0.567091	-0.897097
875	N	-0.0602086	-0.327712	-1.52057
875	P	-0.0257036	0.187363	-0.0119615
875	Q	-0.524238	0.054131	-1.81267
875	R	0.549579	0.7883	-0.190342
875	S	-0.345598	0.0330693	-2.24712
875	T	1.15776	0.377313	-0.897097
875	V	-0.086432	-0.110774	-0.149301
875	W	0.331604	-0.265045	-1.15992
875	Y	-0.269333	1.65359	-0.3025
876	A	-0.298423	-0.451797	-1.77246
876	C	0.445214	-0.288391	0.00876263
876	D	0.0175018	-0.170174	-0.145283
876	E	0.312414	-1.09273	-1.1403
876	F	2.75794	0.938961	-0.164689
876	G	-0.147473	-0.452547	-2.06314
876	H	-1.36795	-1.24138	-1.93759
876	I	-0.164428	-0.0928677	-0.0712412
876	K	0.514863	0.290028	-0.171193
876	L	-0.551765	-0.961682	-0.755208
876	M	-0.572988	-1.7458	-3.09617
876	P	0.212664	-1.14281	-1.12474
876	Q	-0.374873	-1.04408	-2.90062
876	R	-0.157175	0.701796	0.00558646
876	S	0.445583	-0.673482	-0.944649
876	T	0.000636795	-0.0778287	0.109805
876	V	0.363285	-0.985386	-0.221754
876	W	0.209029	-0.0306122	-0.190342
876	Y	-0.178978	-0.267875	-0.279413
877	A	-0.269333	-0.338698	-1.20518
877	C	0.00763589	-0.325526	-0.452708
877	D	-0.327451	-0.200887	-0.164689
877	E	0.183375	0.872071	-0.190342
877	G	0.379304	-0.226541	-0.360618
877	H	-0.864905	-0.74021	-0.767206
877	I	0.27281	-0.300678	-2.3463
877	K	-0.194251	-0.578998	-1.6218
877	L	-0.0466655	-0.0656015	-0.902395
877	M	0.0778042	-1.80736	-1.24983
877	N	0.832012	-0.592745	1.25759
877	P	0.575233	0.335592	0.117744
877	Q	-0.889584	-0.200887	-0.897097
877	R	0.103764	0.315835	-0.411441
877	S	-0.419994	-0.659635	-1.63828
877	T	0.379304	1.40855	0.346137
877	V	-0.269333	-0.313045	-0.472775
877	W	-0.234888	0.128182	-1.26204
877	Y	0.0841835	-0.310441	-0.964572
878	A	-0.353104	1.12885	-0.190342
878	C	0.589274	-0.681686	-1.67279
878	D	-0.0321673	-0.875178	-1.57139
878	E	0.289111	0.17858	0.0357309
878	F	0.209029	0.139663	0.994774
878	G	1.81847	0.872071	0.175862
878	H	0.337583	-0.0723332	-0.0361346
878	I	0.267147	-1.32789	-0.193075
878	K	0.843947	-0.103032	-2.41127
878	L	0.295532	0.25182	-0.556547
878	M	-0.224066	-0.396816	-0.231579
878	N	-0.361877	-0.508974	-2.00448
878	P	0.209029	0.335592	-0.360618
878	Q	-0.59027	-0.463707	-0.793712
878	S	1.11171	0.647756	0.326523
878	T	0.458965	0.885907	0.0039699
878	V	0.00268234	-0.885595	-1.31899
878	W	0.0387535	-0.48332	-0.64305
878	Y	0.209029	0.335592	0.00558646
879	A	-0.216358	-1.14636	-0.802072
879	C	0.599541	2.06172	-0.833861
879	D	-1.48907	0.220193	-0.354367
879	E	-0.0293293	0.372915	-0.309331
879	F	-0.395041	-0.215916	-0.729532
879	G	-0.172551	-0.443742	-0.854257
879	H	-0.452943	-0.908126	-2.03743
879	I	-0.0131188	-0.507619	-1.45092
879	K	-0.626341	-0.0754558	-0.941941
879	L	0.125372	-0.0208977	-0.858273
879	M	-0.229168	-0.04627	-0.341087
879	N	0.0103676	-0.425202	-0.218728
879	P	0.275919	0.0275056	-0.472775
879	Q	-0.193247	0.129246	-0.849397
879	R	-0.353104	-0.226541	-0.190342
879	S	1.25633	0.309938	0.346137
879	T	0.334037	-0.14277	-0.3025
879	W	-0.0282662	-0.162412	-0.117237
879	Y	0.0130999	1.52071	1.24882
880	A	-0.889584	0.036278	-0.386271
880	C	0.874066	1.05323	-3.47701
880	D	-0.0990576	0.656529	-0.472775
880	E	-0.610368	0.101406	-0.539119
880	F	0.157575	-0.0219672	-0.228454
880	G	0.239353	-0.117116	0.483948
880	H	-0.224066	-1.47855	-1.07614
880	I	0.127047	0.044074	-1.34299
880	K	-1.92664	-1.08201	-1.96404
880	L	0.560414	0.865356	-2.1088
880	M	-0.841765	-1.47634	-4.10286
880	N	0.471848	-0.670476	-0.614664
880	P	0.0968713	-0.14277	-0.472775
880	Q	-0.49256	-0.545045	-1.04533
880	R	1.56442	0.505867	-0.190342
880	S	-0.805812	-0.14277	-0.64305
880	T	-0.0710335	-0.0228632	-2.55138
880	W	0.264713	-0.455999	-1.17182
880	Y	0.267147	0.0275056	0.0637043
881	A	0.235587	0.820236	-0.0594734
881	C	0.464812	0.598155	-2.33775
881	D	-0.102468	-0.1045	-0.0317164
881	E	-0.609883	-0.313045	-0.813325
881	F	-0.439608	-0.313045	-0.106571
881	G	-0.0734039	1.04235	0.0637043
881	H	0.20377	0.357168	-0.301718
881	I	-0.877657	-0.595866	-1.13057
881	K	0.0359481	-0.0207481	-0.0715498
881	L	0.514192	-1.2315	0.954339
881	M	-0.497726	-0.567091	-0.334964
881	P	-0.112708	0.779894	-1.67887
881	Q	0.177933	0.541661	-0.757918
881	R	-0.456769	0.274306	-0.101663
881	S	0.756991	-0.48332	-0.0809173
881	T	0.561985	0.657358	0.720282
881	V	0.184675	-1.50221	0.9155
881	W	0.745508	0.563985	0.0637043
881	Y	-0.0939666	-0.327289	-0.204659
882	A	0.801193	0.551134	-1.15992
882	C	0.0899623	0.0530295	0.148702
882	D	-0.626341	-0.528164	-1.76085
882	E	-0.525813	-0.145203	-0.841412
882	F	0.633351	-0.48332	-0.64305
882	G	-0.475679	-0.323462	-1.38588
882	H	-0.221231	-0.287885	-0.96683
882	I	1.81847	1.04235	0.175862
882	K	1.08541	1.57424	1.34539
882	L	1.02794	-0.0306122	1.02879
882	M	-0.147979	-0.0498021	-0.659508
882	N	-0.0152861	-0.425202	-0.389004
882	P	-0.16498	-0.906296	-2.47437
882	Q	-0.773452	-1.77389	-1.82146
882	S	-0.233262	-0.14277	-0.389004
882	T	0.463075	-0.0846518	-1.12141
882	V	0.745508	0.701796	1.07855
882	W	0.178486	-1.87543	-1.586
882	Y	-0.523717	-0.911338	-1.22653
883	A	0.278544	-0.631842	-0.503099
883	C	-0.677258	-1.17095	-0.495306
883	D	0.154989	-0.508974	-0.755208
883	E	-1.38773	-0.998344	-1.47901
883	F	0.00268234	0.103592	-0.849397
883	G	-1.057	-0.818282	-1.43072
883	I	-0.182829	-0.226541	-0.190342
883	K	0.599052	-0.545045	-0.396689
883	L	0.803626	0.589639	0.600184
883	M	0.549579	0.139663	-0.726822
883	N	0.259528	-0.674045	-2.54269
883	P	-0.248821	-0.228668	-0.159732
883	Q	0.0877464	-0.346001	-0.431416
883	R	-0.523379	-0.114384	-0.726822
883	S	-0.841883	0.383292	-0.209532
883	T	0.0968713	0.39371	-0.106571
883	V	0.0130999	-0.14277	-0.3025
883	W	-1.01216	0.299521	0.419491
883	Y	0.21314	0.271223	0.339099
884	A	-0.52544	-1.28641	-1.44614
884	C	-0.567158	-1.81666	-1.66831
884	D	0.575233	0.505867	-1.00925
884	E	0.00289833	-1.13445	0.629383
884	F	0.0376886	-0.748849	0.391404
884	G	-0.598254	-0.863549	-1.36383
884	H	0.00189431	-0.922455	0.837112
884	I	0.41928	-0.28995	-0.603074
884	K	-0.485241	0.00957563	-1.62933
884	M	0.400836	0.207542	-1.59092
884	N	-2.54175	-2.39485	-3.30334
884	P	-0.0229507	-0.16317	-0.0264067
884	Q	1.06754	-0.280079	-1.61426
884	R	-0.438847	0.0786765	-1.6638
884	S	0.15991	-0.221353	-1.38879
884	T	-0.00498747	-1.14964	-1.18915
884	V	0.775832	-0.942068	-0.905869
884	W	-0.00651365	0.165317	-0.0809173
884	Y	0.999555	-0.14277	0.938594
885	C	-0.366547	-0.0279875	-1.58483
885	D	0.287278	0.437124	0.474611
885	E	-0.0071034	-0.358005	-0.414774
885	F	-0.358425	-0.0338719	-0.398221
885	G	-1.02012	-1.79624	-1.10098
885	H	-0.419994	0.0727728	-0.793712
885	I	0.192147	0.570324	0.642497
885	K	-0.382712	0.243836	-0.611808
885	L	0.349273	0.475836	-0.0500982
885	M	-0.0537904	-0.829911	-0.989641
885	N	-0.195979	-0.631549	-0.791279
885	P	0.134641	-0.271297	-0.0640823
885	Q	-0.311054	-1.08717	-0.768543
885	R	0.0130999	0.505867	0.542066
885	S	-1.80354	-3.66621	-3.02616
885	T	-0.523379	0.139663	-1.09303
885	V	-0.439608	-0.396816	-1.37546
885	W	1.02794	0.505867	-0.360618
885	Y	0.0845738	-0.709706	-0.0787806
886	A	0.0198505	0.0915721	-0.31996
886	C	-0.144534	0.477893	-3.37461
886	D	0.672083	-0.925181	-0.273702
886	E	0.582082	-2.07511	1.25438
886	F	0.228642	-0.302204	-0.606556
886	G	-0.655332	0.0463926	-3.11124
886	H	-0.403674	-1.08342	-1.3645
886	I	0.128947	-1.82514	-1.05653
886	K	-0.50747	-0.0292816	-2.65758
886	L	1.10814	1.06931	0.111765
886	M	1.16068	-1.1251	0.00473926
886	N	0.172711	0.394887	0.0436303
886	P	1.88292	1.57883	1.36098
886	Q	0.415602	-1.09236	-3.45941
886	R	0.63581	-0.0750349	-0.735945
886	S	0.321635	0.270964	-0.574097
886	V	-0.37257	-2.52872	-1.76316
886	W	-0.729726	-0.564658	-1.86424
886	Y	-0.00388896	-0.766046	-1.95103
887	A	0.434059	0.57468	-1.63006
887	C	0.0619396	0.108614	0.0893728
887	D	0.09701	0.339342	-0.15526
887	E	0.413069	0.285997	-0.203081
887	F	0.255763	0.0581302	-1.36036
887	G	-0.186083	-0.100424	-0.862108
887	I	0.154155	-0.0522049	-0.188817
887	K	0.0264694	-0.330787	-1.56304
887	L	0.64723	-0.387627	-2.1465
887	M	0.0340385	0.00993496	-2.05587
887	N	0.334699	0.555587	-0.323446
887	P	0.0252857	-0.0573535	-1.76597
887	Q	0.0302164	-0.491133	-1.67623
887	R	0.383726	0.342078	-0.957177
887	S	0.204534	-0.162188	-0.157211
887	T	0.0561876	0.258712	-0.195939
887	V	0.263958	0.0894726	1.63806
887	W	0.00982375	0.0499687	-0.60415
887	Y	0.276798	0.286614	0.244369
888	A	0.337694	-0.169168	-1.08337
888	C	0.670775	0.0475868	-1.48136
888	D	0.0778438	-0.246746	-0.130165
888	E	-0.069414	-0.0782179	-1.48983
888	F	0.448277	-0.0381096	-1.67512
888	G	0.00229105	0.0479104	-1.90107
888	H	0.32758	0.476245	-0.235775
888	I	0.156643	0.0119591	-1.5503
888	K	0.404209	-0.202182	-1.68755
888	L	0.235464	0.475568	-0.667609
888	M	-0.0214494	-0.0456545	0.0263903
888	P	0.193004	-1.38979	-0.0370049
888	Q	-0.118075	-0.0301524	-2.39376
888	R	0.078423	-0.497854	-0.535342
888	S	0.364915	-0.29173	-0.717164
888	T	0.257671	0.0325646	-1.9232
888	V	-0.237611	-0.810435	-3.01144
888	W	0.0207525	0.350749	-1.2213
888	Y	0.205034	0.0774858	-1.40107
889	A	-0.157175	0.335592	0.00558646
889	C	0.745508	-0.463707	-0.0869575
889	E	0.229188	0.178905	0.00204564
889	F	0.183375	-0.226541	0.288019
889	G	-1.01508	-2.26956	-0.645968
889	H	0.549579	-0.592745	0.0920902
889	I	0.0968713	0.223434	-0.106571
889	K	-0.841883	-1.2518	-1.41153
889	L	-0.923113	-1.27491	-0.975893
889	M	0.188601	-1.49543	-0.724089
889	N	-0.551305	-0.717592	-3.04889
889	P	1.39414	1.04235	0.175862
889	Q	0.533512	-0.438537	0.246298
889	R	-0.757992	-1.5625	-1.35602
889	S	-0.269333	1.04235	-0.838979
889	T	-1.12432	0.10086	-0.483193
889	V	0.0127353	0.0680515	0.192298
889	W	-0.719308	0.25182	-0.444389
889	Y	0.168444	0.180748	0.466089
890	A	0.745508	0.505867	0.175862
890	C	0.634568	-0.0348632	0.0226439
890	D	0.539162	0.0170881	-0.312917
890	E	-0.872702	0.156544	0.20881
890	F	0.183663	0.364383	-1.30908
890	G	0.267147	0.0948803	-0.276846
890	H	0.451659	0.103592	-0.167811
890	I	-0.492166	-3.16345	-3.32825
890	K	0.44974	0.097942	0.142913
890	L	0.18999	-0.093129	-0.0473971
890	M	-0.428825	-2.23306	-1.51444
890	N	0.68739	0.165317	-0.530893
890	P	0.0968713	-0.14277	-0.64305
890	Q	-0.15553	-0.575864	0.0549318
890	R	-0.0942775	-0.352877	-0.0122638
890	S	-0.00651365	-0.313045	-0.3025
890	T	0.575233	0.701796	0.371791
890	V	-0.455886	-1.08649	-2.34756
890	Y	1.20124	1.69179	0.855985
891	C	0.0259625	0.511734	-0.383249
891	D	0.148854	0.18199	-0.774688
891	E	0.314949	0.252302	-1.01462
891	F	0.00512489	0.234238	-3.25542
891	G	-0.116211	-0.0730853	-0.410593
891	H	-0.411525	0.174315	-1.30844
891	I	-0.228792	-0.188131	-2.60028
891	K	-0.0877695	-0.389356	-1.89708
891	L	0.142958	-0.460769	-1.77445
891	M	-0.0756753	-0.582106	0.225324
891	N	-0.207376	-0.155166	-0.897886
891	P	-0.0828903	-0.0769662	-0.44779
891	Q	0.210202	-0.589422	-1.27972
891	R	0.648307	0.138656	-0.490149
891	S	-0.0204863	-0.0935834	0.578249
891	T	0.0552462	-0.461041	-1.27285
891	V	-0.0264555	-0.583243	0.647496
891	W	-0.742653	-1.19097	-2.13625
891	Y	-0.304765	-1.79208	-2.31242
892	A	0.0331946	-0.907913	-1.09178
892	C	-0.309108	-0.6309	-0.366776
892	D	-0.917846	0.0287506	-0.333894
892	E	-0.165764	-0.788414	-1.54119
892	F	0.899303	0.711547	-1.1883
892	G	-0.480089	1.01806	-1.97515
892	H	0.139865	-0.565005	-0.886302
892	I	-0.0537904	0.243048	-0.623437
892	K	0.411379	0.231747	-0.486003
892	L	-0.545703	-0.701572	-0.928193
892	M	-0.133873	-1.35251	-1.96495
892	P	-0.850656	-1.14841	-0.575736
892	Q	0.380884	-0.875023	-0.974235
892	R	-0.0417092	0.119141	0.0577397
892	S	-0.0445663	0.195704	-2.57619
892	T	-0.560666	-1.09576	0.218802
892	V	0.295532	-0.480588	-0.726822
892	W	0.530389	-0.611935	-0.941941
892	Y	-0.357276	-1.66823	-3.21942
893	A	-1.39973	-0.493377	-1.73325
893	C	0.167949	0.186799	-0.885562
893	D	0.0968713	0.676142	0.542066
893	E	-1.1524	-0.659635	-0.989641
893	F	0.216805	0.228166	0.084361
893	G	-0.269333	0.0275056	-0.472775
893	H	-0.263473	-0.266517	-0.277378
893	I	-0.444004	-1.06223	-1.11916
893	K	0.100832	0.161353	-1.27755
893	M	0.0874713	0.078995	-0.996062
893	N	-0.561554	-1.28743	-2.17957
893	P	-0.661191	-1.24138	-0.0200672
893	Q	-0.831466	-0.508974	-1.37546
893	R	0.882751	0.207924	-2.68109
893	S	0.575233	-0.284659	-0.726822
893	T	1.02606	0.0265686	0.445
893	V	0.501593	0.440932	-1.82659
893	W	-0.272466	-0.645888	-1.79207
893	Y	-0.176419	-1.32148	-0.0643004
894	A	-0.147575	-0.345953	-0.147418
894	C	0.0301468	-0.811065	0.51976
894	D	0.00669229	-0.0812805	-0.104429
894	E	0.0352074	-1.10114	0.268406
894	F	0.0370668	-0.17798	-0.179264
894	G	-0.136425	-0.241675	0.557821
894	H	2.56932	0.335592	2.86208
894	I	0.100718	0.0152102	-0.691266
894	K	-0.935634	-1.217	-1.65039
894	L	0.840995	-1.67805	-2.61789
894	M	-0.955262	0.11541	-2.58528
894	N	-0.506983	-0.804741	-1.78338
894	P	-0.353104	-0.226541	-0.556547
894	Q	0.501879	-0.0562659	-0.0200672
894	R	1.75322	1.80314	0.175862
894	S	-0.157175	-0.76302	-0.190342
894	T	-0.990112	-1.2041	-0.818578
894	W	-0.0651983	-0.521242	-0.259316
894	Y	-0.785618	-0.992622	-1.72904
895	A	-0.140779	-0.550695	-0.684771
895	C	0.0563898	0.0665679	0.0535318
895	D	-0.269333	0.759914	-0.472775
895	E	-0.157175	0.422096	-0.190342
895	F	-0.747283	-2.00042	-1.74596
895	G	-0.000770732	-0.218222	-0.198125
895	H	-0.0629864	-0.0846518	-0.132225
895	I	0.267147	0.223434	-0.106571
895	K	0.209029	-0.226541	-0.190342
895	L	0.125257	0.139663	-0.078185
895	M	-0.366439	-0.522309	-1.33068
895	N	-1.17202	-1.04545	-0.0200672
895	P	-0.27975	0.0170881	-0.483193
895	Q	-2.15847	-2.03191	-0.640318
895	R	-0.157175	-0.0306122	0.00558646
895	S	0.857665	0.505867	0.654223
895	T	1.1401	0.505867	-0.360618
895	V	-0.523379	0.676142	-0.190342
895	Y	1.0674	0.608238	1.54503
896	A	-0.236973	0.213313	-0.484194
896	C	0.175015	-0.338286	0.299252
896	D	0.497713	0.117023	-1.23249
896	F	-0.884608	-1.01209	-1.25833
896	G	-0.366739	-1.94216	-1.10666
896	H	0.847243	0.331279	0.463759
896	I	-0.671608	-1.44773	-0.87505
896	K	0.0223029	-0.214745	-0.178641
896	L	-0.0453109	0.344663	0.132791
896	M	-0.243679	0.249088	-1.00925
896	N	0.463075	1.02273	-0.726822
896	P	0.209029	-0.0306122	0.00558646
896	Q	0.0901297	-0.00374105	-1.99517
896	R	-1.01216	-0.519391	-1.2156
896	S	0.803217	1.23571	0.920803
896	T	0.0638394	0.97596	-0.0342838
896	V	0.142139	-0.614368	-1.95921
896	W	-0.09926	-1.30077	-1.26457
896	Y	0.915783	0.872071	1.36098
897	A	0.478352	1.02112	-1.06116
897	C	0.103838	0.170595	-2.18902
897	E	-0.00420944	-0.641866	-0.793764
897	F	0.0891861	0.187363	-0.592618
897	G	-1.57175	-1.81139	-0.525618
897	H	-1.26314	-1.65972	-2.2855
897	I	-0.405243	-0.85688	-0.904453
897	K	-0.532152	-0.746139	-1.44235
897	L	-1.11512	-0.930439	-0.782083
897	M	0.334037	-0.396816	-0.209956
897	N	-0.316854	-0.346909	0.753375
897	P	-0.353104	0.309938	0.628569
897	Q	-0.171741	-0.392157	-0.773337
897	R	-0.688278	-1.21035	-0.329587
897	S	0.0949163	-0.723492	-1.82663
897	T	-0.109475	0.25182	0.946961
897	V	-0.551765	-0.254927	0.384641
897	W	-0.654727	-0.16196	-0.405461
897	Y	0.347667	0.508925	0.72943
898	A	0.187096	-0.729947	-1.28284
898	C	0.201766	-0.542294	-1.4102
898	D	1.18717	0.77875	-0.924762
898	E	0.0188872	0.274339	-0.912556
898	F	-0.143477	0.0825352	-1.40533
898	G	0.220574	-1.59293	-0.657255
898	H	0.382178	0.770829	1.11515
898	I	0.368078	-0.0345907	-0.693673
898	K	-0.118014	-0.0503311	-1.0233
898	L	0.463023	0.436225	-0.107555
898	M	0.0222504	0.336312	-1.80326
898	N	-0.396758	-1.28388	-2.02407
898	P	0.0250829	-0.11957	-0.138056
898	Q	0.319072	-0.0345368	-0.473141
898	R	-0.507909	-0.36617	-0.0579831
898	T	0.230655	0.236767	-0.427536
898	V	0.0995035	0.211199	-0.361662
898	W	-0.0122892	-0.174337	-0.931763
898	Y	-0.316169	-0.500944	-1.6694
899	A	0.0692747	-0.859069	-0.882084
899	C	0.141511	-0.791976	-2.03873
899	D	-0.192296	-0.608797	-3.3714
899	E	0.174113	-1.11042	-3.10992
899	F	0.624782	-0.326439	-0.507567
899	G	-0.0824697	-0.359562	-0.819263
899	H	0.0271382	0.347421	-1.47862
899	I	0.26377	-0.0485575	-0.348512
899	K	0.673404	0.753086	-0.346473
899	L	-0.0562272	-0.183583	-0.687202
899	M	0.733727	-0.271888	-1.15383
899	N	-0.155164	-0.482611	-3.38344
899	P	0.0104329	-0.339981	-0.677971
899	Q	-0.256217	-0.445537	-3.744
899	R	0.275962	0.59245	-1.64983
899	T	0.369998	-0.119485	-2.78688
899	V	0.228474	1.31461	-0.719843
899	W	-0.181396	-0.722022	1.78524
899	Y	0.611006	0.591554	-0.497097
900	A	0.0401955	-0.205754	-0.184785
900	C	-0.646247	-1.14267	-0.740264
900	D	-0.182829	-0.592745	-0.386271
900	E	-0.0990576	-0.508974	-0.472775
900	F	-0.157175	-0.0306122	0.0724767
900	G	-1.1139	0.139663	-1.48762
900	H	-0.0168534	-0.0798963	-0.22022
900	I	-0.523379	0.335592	-0.190342
900	K	0.0968713	-0.679249	-0.813325
900	L	-0.224066	-0.942068	-1.07614
900	M	0.209029	-0.200887	0.117744
900	N	-0.86393	-0.200887	-0.164689
900	P	0.207029	0.10819	-0.232792
900	Q	-0.135129	-0.0666834	-0.679121
900	S	-0.669583	0.207687	-0.279904
900	T	0.0968713	1.1545	-0.276846
900	V	0.915783	0.505867	0.346137
900	W	-0.465262	-0.405589	-1.27207
900	Y	0.575233	-0.396816	-1.09303
901	A	-1.80104	-0.942068	-0.989641
901	C	-0.758112	-1.16803	-1.86424
901	E	-0.131774	0.0614744	-0.30148
901	F	-0.419994	-1.02584	-1.15992
901	G	-0.115641	-0.103871	0.0296643
901	H	0.523925	-0.592745	-0.922751
901	I	0.665588	0.75699	-0.00969025
901	K	-0.419994	-0.463707	-0.793712
901	L	0.209029	-0.396816	-0.360618
901	M	-1.01216	-0.885595	-0.508846
901	N	0.032547	0.00721049	-0.0751947
901	P	0.362423	-1.12922	-0.386271
901	Q	-0.872702	0.18493	-0.539665
901	R	-0.719308	-0.226541	-0.556547
901	S	-0.682814	-0.896801	-1.05653
901	T	-0.889584	-0.114384	-0.386271
901	V	-0.27975	-0.00252541	-0.142642
901	W	-0.353104	0.139663	0.175862
901	Y	-0.805812	0.0531593	-1.00925
902	A	0.0130999	-0.338698	-0.498429
902	C	0.379304	-0.567091	-0.530893
902	D	-0.889584	0.25182	-0.24846
902	E	-0.408789	-0.911249	-0.508846
902	F	0.245904	0.261832	0.253365
902	G	-0.439608	-0.313045	-0.164689
902	H	0.295532	-0.226541	-0.726822
902	I	0.56909	-0.0190941	-1.25531
902	K	-0.224066	-0.0975024	-0.539665
902	M	-0.304155	-0.355718	-0.268798
902	N	-1.68888	-0.396816	-1.89232
902	P	-0.651109	-1.24007	-0.667395
902	Q	0.0968713	0.0531593	-0.472775
902	R	-0.327451	-1.21573	-0.530893
902	S	-0.0660014	0.545646	-0.367081
902	T	-0.654727	-1.06464	-0.941941
902	V	-1.08889	-0.283242	-1.98075
902	W	0.0198913	-0.215233	-0.4131
902	Y	0.0968713	0.589639	0.625837
903	A	-0.617568	-1.2518	-1.38588
903	C	0.5913	-0.262612	0.0634931
903	D	-0.380898	0.488986	-0.47775
903	E	-0.884608	-0.503998	-0.355642
903	F	0.00219385	-0.0784303	-0.108939
903	G	-0.269333	-0.0306122	-0.380231
903	H	0.0310061	0.0457303	0.128592
903	I	-0.296585	-0.262819	1.01548
903	K	0.891195	-0.913682	-0.989641
903	M	-1.11608	-1.63631	-2.57103
903	N	0.209029	-0.396816	-0.726822
903	P	0.0566501	-0.0142139	-0.0975209
903	Q	0.0130999	0.223434	-0.276846
903	R	0.652964	0.525481	0.542066
903	S	0.0524352	-0.213053	-0.189654
903	T	1.28199	0.676142	0.542066
903	V	2.06613	1.33107	-0.838979
903	W	0.0968713	0.139663	-1.00925
903	Y	0.491461	-0.396816	0.00558646
904	A	-0.353104	0.676142	0.0920902
904	C	0.8587	-1.25277	-1.9686
904	D	-0.674041	-0.0109987	0.391404
904	E	0.133633	-0.245425	-0.353683
904	F	0.0097748	-0.314312	-0.228771
904	G	0.231121	-0.0528383	-0.443406
904	H	-0.327451	-0.0306122	-0.078185
904	I	-0.122032	-0.00220497	-0.330404
904	K	0.17072	-0.219582	-1.14011
904	L	-0.106494	0.050919	-0.0269778
904	M	-0.0090077	-0.360806	-0.919204
904	N	-0.269333	-0.791406	-0.755208
904	P	-0.151903	0.994114	0.00502052
904	Q	-1.56661	-1.07384	-0.867365
904	R	-1.05986	-0.76302	-0.726822
904	S	0.183375	0.846418	0.824498
904	T	-0.551765	-0.961682	-0.64305
904	W	0.0387535	0.165317	0.288019
904	Y	-0.211215	-0.621131	-0.755208
905	A	0.113083	0.301996	0.216968
905	C	0.714246	0.414258	-0.210064
905	D	-0.249719	-0.293431	-0.453162
905	E	-0.562183	0.129246	-1.13183
905	F	-0.0502442	-0.427696	-0.986095
905	G	-0.536715	-1.34122	-0.768543
905	H	0.0532962	-0.215152	-0.195295
905	I	0.136855	0.0721268	-0.303593
905	K	-1.29459	-0.827478	-1.32776
905	L	0.575233	0.139663	0.458294
905	M	1.29648	-0.592745	1.05289
905	N	0.28676	-0.293431	-0.989641
905	P	0.82928	0.589639	0.625837
905	Q	-0.272043	0.483544	-0.64576
905	R	-0.875813	0.330869	-0.514799
905	T	-1.09185	-1.05974	-1.16556
905	V	-1.26456	-0.771793	-0.989641
905	W	0.379304	0.139663	0.346137
905	Y	0.255941	-0.106275	0.250531
906	A	0.175098	0.289515	-1.7004
906	C	0.0248913	-0.505323	-1.51621
906	D	-1.345	-0.109408	-1.54844
906	E	-0.233817	-0.383232	-1.77587
906	F	0.0392661	-0.240747	0.236154
906	G	0.19074	-0.179676	-3.8076
906	H	0.095057	-0.105507	-1.39452
906	I	-0.62917	-1.48665	-2.24938
906	K	0.0165519	-1.86069	-0.897052
906	L	0.174168	-1.00347	-2.01578
906	M	-0.219276	-0.213332	-1.75094
906	N	-0.380313	0.276701	-2.77154
906	P	-0.157175	1.19058	0.00558646
906	Q	0.0614839	-0.286448	-2.00068
906	R	-0.620785	-1.15403	-1.39806
906	T	-0.0799021	-0.0660255	-0.145104
906	V	0.378588	-2.00584	-1.35942
906	W	0.867248	0.455836	-1.71063
906	Y	1.48373	-0.210088	0.164977
907	A	-0.817828	-0.242882	-1.82079
907	C	0.0200688	-0.40413	-2.9372
907	D	0.0779805	-0.726526	0.212356
907	E	0.713643	-0.0666834	-0.829783
907	F	0.0934855	-0.234186	-1.53625
907	G	1.03261	-1.15071	-0.721821
907	H	-0.0652392	-0.34475	0.0660717
907	I	0.378853	-2.01983	-1.75495
907	K	-0.879703	-0.582865	-1.1953
907	L	0.382473	-1.3008	-0.673299
907	M	0.268013	-0.906917	-1.09651
907	N	-0.519616	-1.14724	-0.882906
907	P	0.318476	0.0588091	-0.614664
907	Q	-0.193843	-0.713356	-2.27557
907	R	0.779049	-0.284659	-0.388704
907	S	-0.50716	-1.71789	-1.48637
907	V	0.408052	-0.0945668	-1.52387
907	W	0.410634	-1.4858	1.87381
907	Y	0.14149	-0.089285	-0.46211
908	A	0.00595799	-0.969541	-0.180132
908	C	-0.0617921	-0.329492	-2.54631
908	D	-0.0601758	-0.0320737	-0.561081
908	E	0.0531869	-0.102426	-1.44343
908	F	-0.244157	-0.317245	-1.05386
908	G	0.0451894	0.11735	-1.96804
908	H	-0.0709896	-0.648699	-1.15289
908	I	-0.472652	-0.537944	-1.59882
908	K	0.514346	0.535058	-2.46533
908	L	0.0658638	-0.157542	-0.215507
908	M	0.0453518	0.153691	-1.61626
908	N	-0.208621	-0.167523	-1.77826
908	P	0.902426	-1.13487	-1.00925
908	Q	0.151952	-0.148059	-0.769789
908	R	-0.201341	-0.1687	-2.20977
908	S	0.269246	0.609388	-1.46763
908	V	0.691397	0.503411	-0.738938
908	W	0.214034	-0.311467	-1.67918
908	Y	0.270482	0.287274	-0.349592
909	C	0.249086	0.0182759	-2.20141
909	D	-1.33458	-0.729659	-1.53803
909	E	-0.0676986	-0.627264	-1.87457
909	F	-1.44734	-0.663364	-1.90525
909	G	-0.200347	-1.59115	-1.60352
909	H	0.486225	0.806454	-1.31811
909	I	0.557247	-0.069134	-2.91694
909	K	-0.422853	-0.395824	-1.56672
909	L	0.0590608	-0.249634	-0.296647
909	M	-0.208332	-0.632528	-3.35761
909	N	0.000826544	-1.16146	-2.19213
909	P	0.0130999	-0.592745	0.834916
909	Q	0.324489	0.214349	-2.48989
909	R	-0.0785016	-0.25706	-1.48705
909	S	0.0271786	0.043321	-2.54925
909	T	0.172758	-0.2115	-1.40243
909	V	0.254249	-0.198155	-0.829251
909	W	-0.131839	0.610774	0.096817
909	Y	0.228805	-0.129703	-0.736202
910	A	0.00420023	-0.618058	-1.79993
910	C	0.087474	0.114354	-1.32364
910	D	0.277845	-0.00969091	-1.16499
910	E	0.158284	-0.0332956	-1.37593
910	F	0.100233	0.205022	-0.801354
910	G	1.15393	-0.774878	-1.97322
910	H	0.408332	0.371902	-1.32622
910	I	-1.08824	-0.961682	-0.64305
910	K	0.0485568	-0.209685	-0.189206
910	L	-0.245825	-1.47356	-0.364406
910	M	0.111479	-0.966547	-1.04384
910	N	-0.407417	-0.423628	-1.60324
910	P	-1.18713	0.0602387	-0.44818
910	R	-0.221632	-0.631549	-1.32776
910	S	-0.0812942	0.179238	-1.64904
910	T	-0.353104	0.139663	-0.556547
910	V	-0.439608	-0.313045	-0.472775
910	W	0.132401	-0.265574	-0.61036
910	Y	0.178548	0.321033	-0.396445
911	A	-0.353104	-0.226541	-0.556547
911	C	0.202602	0.104845	0.263778
911	D	-0.0824025	-0.194161	-0.354695
911	E	-0.523379	-0.396816	-0.360618
911	F	-0.702427	-0.0393846	-0.173461
911	H	0.0130999	-0.226541	-0.190342
911	I	-1.20117	0.0459857	-0.457455
911	K	-0.42919	-0.875178	-0.632633
911	L	0.0063227	-0.307794	-0.381809
911	M	0.482689	0.156544	-0.199115
911	N	-1.90088	-1.40811	-0.111922
911	P	0.812398	-0.396816	-0.190342
911	Q	-0.22455	-0.804741	-1.21852
911	R	-0.853089	-0.444093	-0.349777
911	S	-0.565101	0.685424	0.0864403
911	T	-0.353104	0.139663	-0.190342
911	V	-0.682814	-0.0778889	-1.42274
911	W	0.614036	0.139663	-0.444389
911	Y	0.379304	-0.0306122	-0.360618
912	A	-0.284942	-0.751623	-0.241436
912	D	0.0865049	0.00176762	-1.96202
912	E	0.493593	0.841807	-0.44449
912	F	0.142179	-0.112304	-0.207939
912	G	-0.169964	0.29984	-3.24407
912	H	0.338961	0.26543	-2.20934
912	I	1.00566	0.840472	-0.818084
912	K	0.565129	0.971446	-1.20421
912	L	0.270623	-0.191009	-0.178775
912	M	0.864412	-0.150999	0.0607091
912	N	0.452116	-0.255278	-1.28519
912	P	0.0970107	0.106933	-1.54262
912	Q	0.240776	-0.572558	-0.754629
912	R	0.585261	1.75507	-0.542692
912	S	0.402384	-0.156878	-2.90049
912	T	-0.335718	-0.469073	-1.02723
912	V	-0.259026	0.0716997	0.507104
912	W	0.176011	0.335438	-0.709813
912	Y	0.233145	-0.155856	-0.484239
913	A	-2.06932	-1.57656	-1.32836
913	C	-1.04652	-1.49816	-1.82817
913	E	0.0392095	0.487666	-0.113466
913	F	0.0968713	-0.508974	-0.64305
913	G	0.183375	-0.508974	-0.106571
913	H	-0.041169	-0.831896	-1.00998
913	I	-0.182829	-0.76302	-1.09303
913	K	0.267147	0.589639	0.429908
913	L	-0.118223	1.01389	-0.0753857
913	M	1.69245	-0.156172	-0.0546405
913	N	0.0615034	0.0525348	0.00167409
913	P	0.0968713	-0.508974	0.429908
913	Q	-0.702427	-0.0650383	-1.35584
913	R	0.745508	0.505867	0.542066
913	S	0.380903	-1.69898	-2.07425
913	T	0.0687745	-0.185802	-0.164376
913	V	-0.124022	-0.175718	-0.0726293
913	W	-0.956474	0.0727728	-0.427508
913	Y	-0.805812	-0.679249	-1.37546
914	A	0.0652045	-0.0280095	-0.514228
914	C	-0.151093	-1.18063	-4.6935
914	D	0.147568	-0.824244	-0.484339
914	E	0.240629	0.153057	-3.41024
914	F	-0.715516	-0.388161	-0.369665
914	G	-0.295218	-0.75484	-1.77199
914	H	0.723416	-0.314002	1.10024
914	I	-0.0552723	-0.147552	-1.1006
914	K	0.648287	-0.124701	-0.167614
914	L	0.451076	-0.439101	-1.7683
914	M	-0.0836842	-0.38005	-1.04927
914	N	0.474874	0.202274	-0.162177
914	P	-0.253973	-1.26336	-0.888749
914	Q	0.062311	0.146565	-0.209666
914	R	0.121173	-0.132251	0.203907
914	S	-0.297426	-0.261587	-1.53471
914	V	0.0788326	0.486246	-0.36749
914	W	-0.415432	-1.11407	-1.58403
914	Y	-0.384013	-0.267895	-1.74953
915	A	-0.523379	-0.76302	-0.386271
915	C	-0.224066	0.525481	0.391404
915	D	-0.523379	-0.567091	-0.078185
915	E	-0.137562	-0.659635	-0.112611
915	F	0.277617	-0.156958	-0.317567
915	G	1.02794	1.40855	0.175862
915	H	-0.0125538	-0.0562659	-0.190342
915	K	1.1401	0.139663	0.608956
915	L	0.0858861	-0.161711	-0.159992
915	M	0.557501	-0.010998	-0.106598
915	N	-0.0398676	-0.306209	-0.258299
915	P	-0.0706716	-0.226541	-0.556547
915	Q	-0.551765	-0.53736	-1.12141
915	R	0.575233	-0.0306122	-0.360618
915	S	-1.27254	-1.85274	-0.801696
915	T	-0.120232	-0.0786613	-0.286023
915	V	-0.316504	-0.917346	-1.36183
915	W	0.0130999	0.045474	-1.2156
915	Y	-0.240947	-0.0306122	-0.293727
916	C	0.745508	0.335592	0.346137
916	D	-0.889584	-0.338698	-0.556547
916	E	-0.419994	-0.181274	0.0252
916	F	0.860099	0.383292	1.1907
916	G	0.745508	-0.0306122	1.08732
916	H	-0.523379	0.139663	-0.556547
916	I	0.209029	0.505867	0.371791
916	K	-0.157175	-0.76302	-0.360618
916	L	0.0130999	0.422096	0.346137
916	M	0.0968713	-0.313045	0.175862
916	N	-0.495586	0.167457	-0.58687
916	P	-0.559451	-1.44773	-0.592618
916	Q	-0.917969	-0.791406	-0.389004
916	R	-0.157175	-0.0306122	-1.2633
916	S	0.547071	0.869316	-2.91823
916	T	0.209029	0.589639	0.438681
916	V	0.0868546	-0.112024	-0.098618
916	W	-0.411222	-0.396816	-0.078185
916	Y	0.209029	-0.0306122	-0.360618
917	A	0.912127	-1.11922	-1.14718
917	C	0.367339	0.450174	0.514623
917	D	1.00649	0.438977	-0.681555
917	E	-1.3913	-2.27957	-1.70689
917	F	-0.691222	0.0170881	-1.32776
917	G	0.0723439	-0.144351	-0.0123504
917	H	-0.0869133	-0.0995985	-1.17784
917	I	-0.639123	1.03933	-0.0732098
917	K	0.0634845	-0.56583	-0.0875278
917	L	0.0114127	0.0702408	0.0573081
917	M	-0.0990576	-2.35344	-0.2628
917	N	0.615471	-0.671791	-0.5883
917	P	0.0130999	0.618025	0.00558646
917	Q	-0.152385	0.311111	-0.424492
917	S	-0.459688	-3.12367	-1.77254
917	T	-0.353733	-0.348372	-0.448478
917	V	-0.858553	0.366622	-1.4282
917	W	-0.200638	-0.365197	-1.06313
917	Y	1.64465	0.132533	-0.815159
918	A	0.0968713	-0.0846518	-1.31734
918	D	0.832012	0.309938	1.25759
918	E	-0.389175	-0.71532	-1.41153
918	F	-0.465262	0.676142	-0.106571
918	G	-0.491747	-1.09759	-1.7938
918	H	-1.99093	-1.2995	-0.280392
918	I	0.463075	-0.508974	0.175862
918	K	-0.327451	-0.737367	-1.43358
918	L	-0.439608	-0.313045	-1.65789
918	M	0.209029	-1.04545	-1.00925
918	N	0.209029	1.23828	0.737995
918	P	-0.269333	0.223434	0.346137
918	Q	-0.269333	-0.117116	-1.17953
918	R	0.0237069	0.0378644	-0.12555
918	S	-0.635537	0.223434	-0.3025
918	T	0.437422	-0.875178	-0.190342
918	V	-0.146758	-0.19047	-0.604247
918	W	-0.0881771	-0.430725	-0.244194
918	Y	0.465808	0.505867	-0.274114
919	A	-0.12998	0.0345983	-1.79393
919	C	0.249172	-0.294831	-0.546001
919	D	-0.0793517	0.116532	-0.802212
919	E	0.0938527	0.111762	-0.684183
919	F	-0.124257	0.0757269	-1.63802
919	G	0.0452719	-0.257644	-1.85173
919	H	0.172199	0.55833	-2.08002
919	I	-0.62351	0.0136148	-0.362958
919	K	0.159596	0.223804	-0.883397
919	L	1.0164	0.243814	-2.14481
919	M	-0.0537516	-0.517861	-2.14212
919	P	-1.13866	-0.816163	-0.863736
919	Q	0.0780914	-0.12219	-0.312183
919	R	0.182353	0.204451	-2.31361
919	S	-0.0799967	0.475874	-1.09693
919	T	0.165296	0.44584	-1.0039
919	V	-0.514754	-0.616621	-2.64249
919	W	0.633351	1.29639	0.712341
919	Y	-0.179581	-1.38671	-2.27592
920	A	0.0968713	-0.14277	-0.838979
920	D	0.28676	0.355205	-0.989641
920	E	0.125587	0.888468	0.0251058
920	F	-0.109475	-0.689666	-0.0500982
920	G	0.232818	0.281085	-0.983964
920	H	-0.889584	-0.76302	-0.190342
920	I	0.127882	0.774857	0.832679
920	K	0.549579	-0.14277	-0.472775
920	L	-0.635537	-0.14277	-0.106571
920	M	-0.327451	-0.48332	-0.64305
920	N	-0.399154	-1.41292	-1.37673
920	P	-0.00361728	-0.0263812	0.0542121
920	Q	0.437422	0.563985	0.259633
920	R	-0.327451	0.165317	0.371791
920	S	-0.131213	-0.245035	-0.218194
920	T	0.575233	0.701796	1.16232
920	V	-0.185561	-0.254927	-0.0227995
920	W	0.217769	-0.0805336	0.0616831
920	Y	0.941437	0.0531593	-0.106571
921	A	0.181182	-1.30987	-2.30112
921	C	-0.00764252	-0.0657742	-0.193574
921	D	-0.182504	-0.0855159	-0.715994
921	E	0.0405464	-0.832657	-2.10399
921	F	-0.805812	-0.70178	-0.25848
921	G	-0.351579	-1.71841	-2.37865
921	H	0.0391977	0.625543	0.0509041
921	I	-0.3268	-0.0115742	-3.40259
921	K	0.214763	-0.293404	-1.36034
921	L	-0.514146	-0.521089	-0.698345
921	M	-0.419102	-0.901915	-0.73557
921	N	-0.0638157	0.209268	-2.86881
921	P	0.0712675	0.185681	-0.31901
921	R	-0.0968213	-0.279992	-0.0525695
921	S	0.286401	-0.85109	0.165599
921	T	-0.283096	-0.13444	-1.81953
921	V	1.74222	-0.832854	0.288019
921	W	-1.02052	0.0292475	-0.168378
921	Y	-0.202964	-0.64587	-3.03922
922	A	-0.0767953	-0.617054	-1.94179
922	C	-0.144133	0.648805	-0.673265
922	D	-0.216864	-0.169114	-1.78786
922	E	0.204988	-0.628243	-1.56485
922	F	-0.255109	-0.308136	-3.02678
922	G	-0.831997	-0.495615	-3.2884
922	H	0.0187111	0.192508	-2.16022
922	I	0.499225	0.70846	-0.184954
922	K	-0.0787675	-0.453122	-0.624552
922	L	-0.167394	-0.186608	-0.995558
922	M	-0.190959	-0.153954	-1.42648
922	N	-0.246787	-0.0700507	-1.3362
922	P	0.0759273	-0.260054	-0.102547
922	Q	-0.262227	0.138657	-2.4587
922	R	-0.385061	-2.3898	-0.45442
922	S	-0.227444	-0.852642	-2.68929
922	V	0.121302	0.116337	-1.51921
922	W	0.903956	0.18611	-2.13537
922	Y	0.300755	-0.234259	-1.65305
923	A	-0.523379	-0.396816	0.458294
923	C	0.0130999	-0.226541	-0.386271
923	D	0.58294	0.539228	0.558051
923	E	0.495481	0.517517	0.814701
923	F	-0.240947	-0.396816	0.0920902
923	H	-0.551765	0.281552	-0.0227995
923	I	-0.249719	-0.659635	-0.134658
923	K	-1.06406	-0.776423	-0.304176
923	L	-0.120145	1.06704	-0.168359
923	M	0.549579	0.676142	0.712341
923	N	-0.269333	-0.396816	-0.57616
923	P	0.0968713	0.759914	0.863003
923	Q	-0.247878	0.286611	0.138786
923	R	0.252236	-0.0964413	0.320866
923	S	0.0354689	-0.0330343	0.0863498
923	T	-0.363522	-0.0109987	-0.190342
923	V	-0.884608	-1.29452	-0.721847
923	W	0.745508	1.97068	0.824498
923	Y	-0.0990576	0.0275056	-0.838979
924	A	-0.147634	-0.0509279	-0.480223
924	C	0.0453294	-0.1691	-0.0976954
924	D	0.331604	-0.556674	-0.668704
924	E	0.0480381	-0.105968	-0.102484
924	F	-0.0450179	-0.0306122	0.90827
924	G	-0.615923	-0.0109987	0.0833178
924	H	-0.378453	0.547409	0.662404
924	I	0.460091	-0.00115252	-1.94946
924	K	-0.465262	0.422096	-0.472775
924	L	-0.0774971	0.580668	-1.44794
924	M	0.186447	-0.169501	-1.01621
924	N	-0.420873	-1.00485	-1.05717
924	P	0.0387535	0.335592	-0.164689
924	Q	-0.719308	-0.958949	0.44314
924	R	-0.182829	0.505867	-0.556547
924	S	1.38434	0.0155475	1.52125
924	T	0.244417	-2.13634	-2.21059
924	W	0.312414	-0.20966	-0.00318598
924	Y	0.379304	0.505867	0.00558646
925	A	0.0130999	-0.396816	0.620862
925	C	-0.154207	-0.123363	-0.169944
925	D	-0.700603	-0.443663	-0.0717
925	E	-0.805812	-0.791406	-0.925483
925	F	0.0891342	-0.1026	-1.47532
925	G	-0.0821763	-0.688021	-0.481547
925	H	-0.0303728	-0.0579862	-0.154785
925	I	-0.976087	-0.567091	-0.360618
925	K	-0.269333	-0.508974	-0.276846
925	L	-0.635537	-0.508974	-0.838979
925	M	-0.758112	0.271135	-0.765625
925	N	-1.06863	-0.601518	-0.905869
925	P	-0.824862	0.594326	0.0335805
925	Q	0.180643	0.307206	0.147476
925	R	-0.200246	0.956721	-0.150823
925	S	0.379304	0.309938	0.204248
925	T	-0.439608	-0.14277	-0.154271
925	V	-0.654727	-0.724093	-0.941941
925	W	0.383908	0.368083	-0.36187
926	A	-0.765358	0.630092	-0.0661173
926	C	-0.0850351	-0.2015	-0.173201
926	D	1.93062	0.872071	0.346137
926	E	1.51897	-0.934166	0.354548
926	F	-0.0788614	-0.372795	0.772414
926	G	-1.34229	-1.58193	-1.00925
926	H	-0.229898	-0.0349028	0.0222364
926	I	0.0251533	-0.186829	-0.108214
926	K	0.549579	-0.226541	1.09304
926	L	-0.0597022	-0.0792337	-0.0926123
926	M	-0.102191	0.0457126	-1.25316
926	N	-0.0684534	-0.191036	-0.347644
926	P	-0.59027	-1.00019	-0.427508
926	Q	0.268938	-1.13621	1.04239
926	R	0.517619	-0.313045	1.26372
926	S	-0.269333	0.346009	0.819932
926	T	-0.21851	-1.62365	-1.58745
926	V	-0.182829	-0.168423	1.38936
926	W	0.041008	0.29308	-1.21045
927	A	0.856363	-0.426083	-1.72697
927	D	-1.37836	-0.885595	-0.508846
927	E	-1.00641	0.0512213	-0.0247375
927	F	-0.00167218	0.410061	0.497852
927	G	-1.46381	-2.23993	-1.38482
927	H	0.46954	0.342386	-1.17
927	I	-1.64903	-0.399013	-1.68463
927	K	0.231765	-0.608813	-0.938818
927	L	-0.322265	-0.624161	-0.643903
927	M	1.02794	0.335592	0.712341
927	N	-0.107238	-0.170856	-0.0566335
927	P	0.539162	-0.603163	-0.396689
927	Q	-0.648177	-0.747866	-1.3603
927	R	-0.075383	-1.98598	-2.51191
927	S	0.211795	0.143296	-1.20626
927	T	1.20893	0.486254	-1.00925
927	V	-0.359713	-2.00831	-2.4524
927	W	0.0679305	-0.0914851	-0.356442
927	Y	-0.523379	0.335592	0.458294
928	A	0.401658	0.114504	-0.162961
928	C	0.06792	1.03554	-0.604661
928	D	-0.0768132	0.133426	-0.272257
928	E	0.804599	-2.2073	0.783188
928	F	-0.232389	-2.51857	-3.70113
928	G	0.356464	-0.552212	-0.10523
928	H	0.0415704	-1.05012	-1.52769
928	I	0.0745608	-0.477434	-0.921557
928	K	0.60781	0.554915	-0.983508
928	L	0.632939	0.133062	-0.177519
928	M	0.666379	-0.387568	-0.962543
928	P	0.0854025	-0.590385	-2.71928
928	Q	-0.0643253	0.0701832	-0.978538
928	R	0.34014	-0.176034	-1.57547
928	S	0.0950977	0.72426	-1.48519
928	T	-0.607478	-1.00619	-2.79623
928	V	-0.135905	-0.866359	-1.11956
928	W	-0.302556	-1.47012	-2.09133
928	Y	-0.219826	-0.84247	-4.32512
929	A	0.318026	-0.776031	-0.89254
929	C	0.267147	-0.0306122	-0.444389
929	D	-0.615923	0.355205	0.0252
929	E	0.267147	0.139663	-0.0200672
929	F	-0.831466	-0.508974	-1.20518
929	G	-0.821552	-2.56481	-2.18806
929	H	0.378442	0.789478	-0.724805
929	I	-1.36795	-0.875178	-0.838979
929	K	0.412665	-0.475613	-1.17182
929	L	0.295532	0.197781	-0.132225
929	M	2.58803	0.676142	0.288019
929	N	0.778654	0.170376	-0.540818
929	P	0.0130999	-0.933296	-0.897097
929	Q	0.0152772	-0.208604	-0.119722
929	R	0.999555	-1.12425	-1.45425
929	T	0.189576	-0.0323385	-0.526222
929	V	0.511075	-0.123156	0.0833178
929	W	-0.889584	-0.200887	-0.614664
929	Y	0.159226	-0.642219	-1.5087
930	A	0.361143	0.346047	-1.81145
930	C	0.549579	1.21262	1.12027
930	D	-0.600985	-1.57932	-1.50515
930	E	0.300441	0.00203724	-0.180941
930	F	-0.93285	-0.217505	-1.04909
930	G	0.538692	-0.742934	-2.05442
930	H	0.165802	-0.142121	-1.48894
930	I	1.25872	1.10461	-0.0709411
930	K	-0.199423	-0.620431	-1.87559
930	L	-0.0364829	-0.306478	-1.55564
930	N	-0.386693	-1.32468	-0.0341013
930	P	-0.831466	-0.508974	-0.838979
930	Q	-0.0432604	-0.2894	-1.50124
930	R	0.0686677	-0.748505	-2.0525
930	S	0.898524	0.624887	-0.793012
930	T	0.451875	0.75165	1.69909
930	V	1.08894	1.19902	1.16939
930	W	-0.253209	-2.30446	-1.90206
930	Y	0.59672	-1.54299	-3.08992
931	A	0.0253665	-0.850176	-2.83824
931	C	0.0424868	-0.78568	1.45085
931	D	-0.581642	-0.114423	0.860092
931	E	-0.884832	-1.19513	-2.5463
931	F	1.33146	1.13489	0.288019
931	G	0.170367	0.001549	-1.75241
931	H	0.535274	-0.179247	-2.16253
931	I	-0.717005	-0.551937	-1.48531
931	K	0.29849	0.342465	0.181796
931	L	-0.149848	-0.844425	-1.74674
931	M	0.601356	0.550181	-0.259483
931	N	-0.701123	-0.856319	-3.22604
931	P	-0.269333	0.197781	-0.3025
931	Q	-0.0197487	-0.364998	-1.32787
931	S	0.2479	-0.721492	-4.26295
931	T	0.115387	0.701455	0.024088
931	V	-0.882781	-1.01904	-1.34904
931	W	-0.497726	-0.371163	-0.418735
931	Y	-0.731647	-1.65843	-1.17225
932	A	0.354411	-0.637831	-1.21958
932	C	-0.628193	-2.50055	-2.41899
932	D	0.379304	0.25182	-0.360618
932	E	-0.250242	-0.21352	-0.158553
932	F	-0.269333	0.25182	-1.00925
932	G	-0.665861	-0.539298	-0.869303
932	H	0.050393	-0.691942	-1.13917
932	I	0.504839	-2.41506	-1.30434
932	L	-0.0026052	-0.619688	-3.31653
932	M	-0.139877	-1.67462	-3.33534
932	N	-0.0651298	-0.157333	-0.235861
932	P	-1.17202	-0.313045	-0.64305
932	Q	-0.168882	-0.172259	-1.43171
932	R	-0.042843	-0.116622	-0.08561
932	S	0.403035	-0.843014	-1.51328
932	T	-0.000168322	-0.690933	-1.35618
932	V	-0.651223	-1.62219	-1.53828
932	W	-1.43616	-1.71461	-1.29614
932	Y	-1.73446	-0.980764	-1.155
933	A	0.337485	0.00508379	-1.86457
933	C	-0.243371	-1.40358	-2.65381
933	D	1.11171	0.872071	0.00558646
933	E	0.745508	1.04235	0.175862
933	F	0.242425	-0.426981	-0.648962
933	G	-0.645954	1.00551	-0.116988
933	I	0.539606	-0.896433	-2.69126
933	K	-1.68888	-0.659635	-0.0869575
933	L	0.251021	-0.0254988	-1.30929
933	M	-1.23465	-0.538563	-1.84845
933	N	0.505629	0.374134	-2.07848
933	P	-0.786199	0.243048	-0.623437
933	Q	-0.60745	-0.114844	-0.0360983
933	R	1.28199	1.30517	0.458294
933	S	0.265568	-0.479918	-2.67164
933	T	0.594464	-1.2502	0.29189
933	V	0.104303	-0.48118	1.4372
933	W	0.0248655	-0.240363	-1.57712
933	Y	0.0342173	-0.130289	-0.167724
934	A	0.407928	0.96755	-0.275602
934	C	-0.242859	-0.176384	-0.480178
934	D	0.0227603	-0.47619	-0.200588
934	E	-0.760545	-0.633982	-1.04776
934	F	0.128393	-0.542108	-0.40984
934	G	0.125257	0.139663	-0.360618
934	H	-0.074391	0.0269377	0.626484
934	I	0.235613	0.754022	-0.696169
934	K	-2.34267	-1.05061	-1.64343
934	L	0.284067	0.458947	-0.895317
934	M	0.0908305	0.0715664	-1.47728
934	N	-0.217974	-0.234901	-0.197336
934	P	-0.137562	-0.181274	-1.15992
934	Q	-0.674041	-1.36639	-0.469558
934	R	-1.02556	-0.728722	-0.522248
934	S	1.08068	-0.0306122	-0.360618
934	T	0.0434238	0.188771	-0.0200672
934	V	0.0240972	-1.58007	-1.95867
934	W	-1.15064	-0.890182	-3.10294
935	A	0.115539	0.0134093	-1.5141
935	C	0.0561096	-0.593464	-2.70378
935	D	0.658354	-0.304604	0.0735493
935	E	-0.113653	-0.895985	-1.04436
935	F	-0.167958	0.331129	-4.9199
935	G	0.193878	-0.0184548	-1.0943
935	H	-0.526358	-0.826759	-3.68387
935	I	-0.05189	-0.876555	-0.707379
935	K	-0.317259	-1.16088	-1.25496
935	L	-0.146645	-0.0140145	-0.440603
935	M	-0.0167009	-0.917831	-3.77517
935	N	-0.165332	-0.840958	-3.06028
935	Q	-0.165746	-0.0355719	-1.36971
935	R	-0.588308	-2.69199	-3.06865
935	S	0.255035	-0.482318	-0.206921
935	T	0.227765	-0.130161	-2.63305
935	V	-0.274121	-1.53008	-2.34881
935	W	0.172992	-0.778456	0.173853
935	Y	0.305602	-0.412958	-1.10346
936	A	0.272503	-0.447397	-2.53933
936	C	1.05238	-0.930915	-0.478829
936	D	-0.229561	-0.215155	-0.0429797
936	E	0.312414	-0.942068	-0.735594
936	F	0.139023	0.0753435	0.205972
936	G	-0.635537	-0.313045	-0.106571
936	H	0.200256	-0.0393846	-0.36939
936	I	0.446958	0.296775	-0.144275
936	K	-0.0990576	-0.875178	-1.37546
936	L	-0.519635	0.563694	-0.0600402
936	M	-0.867537	-1.44773	-0.508846
936	N	0.209029	0.505867	0.654223
936	P	-0.0990576	-0.875178	-1.20518
936	Q	0.0128423	-0.0794358	-0.0585354
936	R	-0.157175	0.335592	0.00558646
936	S	-0.0810891	0.26616	0.24424
936	T	0.54794	0.30305	-0.17343
936	W	-0.719308	-1.07111	-0.838979
936	Y	-0.294986	-0.875178	-1.57139
937	A	-0.00191961	-0.100754	-1.28256
937	C	0.205152	0.30376	0.673097
937	D	-0.119301	-0.319308	-0.0480113
937	E	0.0824067	0.119473	-3.5257
937	F	-0.301744	-0.144168	-2.26256
937	G	-0.28297	-0.242324	-2.11245
937	H	-0.00419446	-0.422656	0.10831
937	I	0.0210178	-1.08616	-2.00731
937	K	-0.0678476	0.0354192	-2.88757
937	L	0.67501	-1.42178	-1.55312
937	M	0.31163	0.158494	-3.05681
937	N	-0.262081	-0.359515	-1.89811
937	P	-0.412287	-0.822203	-0.981933
937	Q	0.219813	-0.252627	-1.38454
937	R	0.07497	-0.460068	1.54242
937	T	0.445123	-0.338168	-0.283169
937	V	-0.188447	0.519108	-2.41531
937	W	0.426846	-0.441484	-1.24204
937	Y	0.0501458	-0.285225	-1.63096
938	A	-0.805812	-0.679249	-1.37546
938	C	0.719854	1.04235	0.994774
938	D	0.771162	0.165317	0.371791
938	E	-0.0990576	0.676142	-0.3025
938	G	0.379304	0.872071	0.712341
938	H	-0.269333	0.0275056	-0.472775
938	I	0.0130999	1.04235	0.542066
938	K	-0.523379	0.139663	-0.360618
938	L	-0.0178166	0.0170881	0.415945
938	M	-0.182829	-0.226541	0.516412
938	N	-0.353104	-0.226541	-0.190342
938	P	-1.17202	-0.313045	-0.190342
938	Q	-0.157175	1.1545	0.0920902
938	R	0.0130999	0.505867	-0.190342
938	S	0.0130999	0.505867	0.712341
938	T	-1.18243	-0.323462	-1.75208
938	V	0.256729	-0.71532	-0.142642
938	W	0.67433	0.314513	0.225936
938	Y	0.0872319	0.0406559	-1.27582
939	A	-0.400534	-0.343533	-1.09517
939	C	-0.411176	-0.541548	-3.88878
939	D	-0.327778	-0.884326	-2.40725
939	E	-0.0669999	0.491622	-2.05716
939	F	-0.727974	-1.33382	-0.819259
939	G	0.0375616	-1.15512	-2.29281
939	H	-0.465886	-0.849362	-2.54048
939	I	-0.523379	-0.567091	-1.2633
939	K	0.834468	-0.464191	0.334069
939	L	0.663525	1.84545	-1.43072
939	M	0.455641	-0.18462	0.215555
939	N	0.0952254	-0.0127974	-1.84303
939	P	-0.0409398	0.0078921	-1.48762
939	Q	-0.415855	-2.2532	-1.71953
939	R	2.47449	1.85736	1.09045
939	T	0.0621275	-0.275965	-2.56737
939	V	0.463075	0.223434	0.712341
939	W	-0.352666	-0.18882	0.538359
939	Y	0.0130999	1.65053	-0.190342
940	A	0.309876	-0.653452	-2.26846
940	C	1.04435	0.367011	-0.62241
940	D	-1.42492	-0.276977	0.668875
940	E	0.149553	-0.257892	-0.324269
940	F	-0.256059	0.610456	-0.0519911
940	G	-0.560371	-0.691521	-2.13869
940	H	0.876866	-0.505634	-0.145687
940	I	0.780392	-1.0528	-1.84056
940	L	0.350276	-0.231022	-0.539967
940	M	-0.1602	-0.389562	-3.99715
940	N	0.0599888	-0.259652	-0.548891
940	P	0.103499	0.271724	-1.6246
940	Q	-0.480421	-0.0707582	-2.56214
940	R	0.35744	-0.225046	-2.19191
940	S	0.233214	0.286685	-2.66317
940	T	-0.170042	-1.86361	-1.72113
940	V	1.5111	-1.07681	-3.66867
940	W	-2.33039	0.0675846	-2.81626
940	Y	0.233655	0.822049	0.768961
941	A	1.37702	-0.112247	-0.332221
941	C	0.549579	-0.592745	0.0920902
941	D	-0.569059	-0.224603	-0.163056
941	E	-0.269333	0.589639	-0.838979
941	F	-0.311054	0.108359	0.455078
941	G	-1.12432	-0.997753	-1.15748
941	H	-0.213769	-0.306726	-0.283461
941	I	-1.08197	0.097942	-1.56784
941	K	-0.137562	-0.659635	-0.989641
941	L	0.379304	0.335592	0.542066
941	M	-0.841883	-0.153187	-0.849397
941	N	0.0376886	-0.00602348	-0.439414
941	Q	0.267147	-0.405589	-0.735594
941	R	-1.96847	-2.81148	-3.50769
941	S	-0.439608	-0.109879	-1.74166
941	T	-1.40779	-0.915026	-0.596395
941	V	0.379304	0.676142	0.882616
941	W	-1.05986	0.139663	-0.530893
941	Y	0.379304	0.872071	0.175862
942	A	0.0768179	-0.20243	-1.79426
942	C	-0.142529	-0.238158	-0.778276
942	D	0.214651	-0.400894	-1.18154
942	E	-0.306634	-0.912479	-2.33397
942	F	0.575233	0.785567	0.00558646
942	G	-0.00191871	-0.120107	-1.7589
942	H	0.613447	0.919491	-1.00249
942	I	-0.853089	0.223858	-1.91151
942	K	0.318072	-0.0799579	-0.692489
942	L	-0.868166	-0.655851	-3.18927
942	M	-0.160449	0.00589781	-2.13153
942	N	-0.879248	-2.19898	-2.46374
942	P	0.559997	0.309938	-0.3025
942	Q	0.0766216	-0.638669	-0.515582
942	R	0.137513	-0.235905	-1.1166
942	T	-1.52955	-1.79615	-4.21395
942	V	0.745508	0.984229	0.00558646
942	W	0.765122	-0.0109987	-1.35584
942	Y	-0.458752	-0.638441	-1.93529
943	A	-0.980539	0.5033	-3.60133
943	C	-0.714612	-1.6059	-2.49862
943	D	-0.0355143	-0.0233853	-0.252586
943	E	-0.889584	-0.933296	-0.897097
943	F	0.0388349	-0.521258	-2.00286
943	G	0.561898	-0.130451	-0.742889
943	H	1.11567	-1.6103	-3.49162
943	I	-0.524568	-0.787098	-2.07575
943	K	0.600204	-1.64917	-1.92106
943	M	0.261528	0.198699	-1.20845
943	N	1.10674	0.328164	-0.100986
943	P	0.636734	-0.343169	-1.48285
943	Q	-0.17354	-1.93673	-4.35958
943	R	0.167161	-0.741693	-0.592502
943	S	1.53383	1.00178	-0.491298
943	T	-0.965828	-2.82867	-3.78166
943	V	-0.716293	-2.353	-1.77966
943	W	-0.73966	0.457289	-1.31642
943	Y	-0.0924815	-0.41562	-1.86618
944	A	-0.220242	-1.17743	-2.98941
944	C	0.399836	-0.452584	-3.47251
944	D	0.00327367	0.0324525	0.0812454
944	E	1.4203	2.04424	1.13666
944	F	0.31353	0.437588	-1.2062
944	G	-1.04471	-1.30298	-2.87622
944	H	-0.145308	-0.280096	-2.73114
944	K	-0.0423737	-0.28699	-0.533224
944	L	0.908499	0.94541	-0.520907
944	M	-0.135701	-0.520023	-1.5013
944	N	0.430454	-0.595758	0.61673
944	P	-0.439608	-0.14277	-1.00925
944	Q	0.253605	-0.660157	-1.31836
944	R	-0.094513	-2.04965	-1.43579
944	S	-0.277361	-0.105879	-1.00256
944	T	-0.178603	-0.298081	0.309393
944	V	-0.116871	-0.122157	0.599448
944	W	-0.484271	-0.8361	-2.65944
944	Y	-0.0914921	-0.168193	-4.2353
945	A	-0.286902	0.0120729	-0.782092
945	C	0.190447	0.232148	0.369666
945	D	-0.805812	-0.679249	-1.37546
945	E	1.87611	0.145724	0.537734
945	G	0.144572	0.521284	0.0557198
945	H	0.183285	-0.0431092	-1.80186
945	I	0.103372	-0.205068	-0.0631039
945	K	0.212629	-0.0432837	-1.51296
945	L	-0.0203728	-0.429274	-0.022504
945	M	0.344231	-0.529785	-1.40046
945	N	-0.055987	0.915142	0.11155
945	P	0.208401	0.92944	-1.50046
945	Q	0.280374	-0.0179386	-2.58471
945	R	0.0557667	0.360173	-2.3918
945	S	-0.203688	-2.09761	-0.0127309
945	T	-0.992545	-1.68489	-2.21083
945	V	-0.267989	-0.39738	-0.443343
945	W	-0.0357912	-0.27108	-3.78715
945	Y	-0.083839	-0.304175	-1.51959
946	A	-0.412145	-0.0808807	-2.22503
946	C	0.332091	0.535546	-0.866876
946	D	-0.772451	0.170292	-0.0540199
946	E	-0.161958	-0.281877	-0.240896
946	F	-0.693655	-0.933296	-0.614664
946	G	0.125257	0.335592	0.00558646
946	H	-0.497726	-0.737367	-0.530893
946	I	-0.101714	-0.0612691	-1.95431
946	K	-0.575518	0.238186	-0.938818
946	L	0.325856	-0.272591	-0.0243963
946	M	0.0615693	-0.148238	-0.196512
946	N	-0.80873	-1.17095	-0.598268
946	P	-0.0821763	-0.858297	-0.905869
946	Q	-0.702427	-0.293431	-0.735594
946	R	0.915783	0.701796	0.288019
946	S	-0.635537	0.402482	-1.00925
946	T	-0.346252	-0.511672	-2.38206
946	W	-0.140371	-0.266043	-0.694457
946	Y	-0.635537	-0.875178	-0.106571
947	A	0.308101	-0.548914	-2.11696
947	C	-0.130464	-0.600025	-2.43706
947	D	0.0982035	-0.447894	-0.553171
947	F	0.0130999	-0.743407	-1.01529
947	G	-0.395415	-0.100544	-4.53362
947	H	-0.710569	-0.375788	-1.76462
947	I	-1.42606	-0.396816	-0.980868
947	K	0.00914188	-0.11437	-0.355203
947	L	-0.704154	-0.0411117	0.0738832
947	M	0.691271	-1.35668	0.329824
947	N	-0.232565	-0.104698	-2.16413
947	P	1.32371	1.40855	0.175862
947	Q	0.00462235	-0.424181	-1.22935
947	R	1.19707	0.0813847	0.180859
947	S	-0.409927	0.112278	-1.89754
947	T	-0.930325	0.0607724	-0.748325
947	V	-0.0493756	-0.213324	-0.256357
947	W	0.955776	-0.377502	-0.28676
947	Y	-0.96838	-1.1499	-1.90423
948	C	-0.00643801	0.173843	-1.21311
948	D	0.543831	0.350984	0.208014
948	E	-0.133023	0.0891931	0.549727
948	F	0.524178	-0.66762	0.271262
948	G	0.0263509	0.166607	-3.31227
948	H	-0.103225	-0.85337	0.098295
948	I	0.379304	0.618025	0.117744
948	K	-0.387791	0.54532	-1.11045
948	L	-0.976087	0.335592	-0.64305
948	M	0.693968	1.29767	-0.963486
948	N	0.72056	-0.468322	-1.42747
948	P	0.228724	-0.174839	-0.871842
948	Q	-0.280641	0.331901	-2.58874
948	R	0.254396	0.0890982	-1.49475
948	S	0.0427681	0.750957	0.224057
948	T	0.00218607	0.00375017	-0.421042
948	V	-0.335098	-1.23174	-2.86095
948	W	-0.227612	-0.363868	-1.22437
948	Y	-0.0734039	-0.14277	0.625837
949	A	-0.235972	-0.691155	0.829474
949	C	-0.363143	-0.505256	-0.209983
949	D	0.209029	-0.0306122	-0.360618
949	E	0.577965	0.589639	-0.498429
949	F	-0.523379	-0.567091	-0.726822
949	G	0.027458	-1.71427	-2.58762
949	H	-0.439608	0.505867	-0.472775
949	I	0.058367	-0.181274	-0.793712
949	K	-1.45172	-0.788674	-0.103839
949	L	0.719854	0.874803	0.0920902
949	M	0.0411866	0.279907	-0.312917
949	N	-0.27824	-0.391669	-0.284866
949	P	-0.917969	-0.254927	0.0997754
949	Q	-0.0447787	-0.0436555	0.0224853
949	R	0.0148413	-0.172144	0.0154524
949	T	0.217044	0.424541	-0.793777
949	V	-0.305404	-0.885595	-1.5818
949	W	-0.487308	-0.313045	-0.447121
949	Y	1.02794	1.1545	0.824498
950	A	0.453787	-0.349739	0.460512
950	C	-0.103564	-0.397172	-1.73092
950	D	-0.106297	0.397669	-0.664637
950	F	-0.018618	-0.398017	-0.71599
950	G	-0.00966157	-0.102991	-0.841103
950	H	0.284651	-0.0875357	-2.86788
950	I	-0.16364	-0.916439	-2.31046
950	K	-0.0687993	0.113962	0.121547
950	L	-0.227526	0.987	-3.52863
950	M	-0.760236	-0.552335	-1.00492
950	N	0.0583049	0.377999	-1.81293
950	P	-0.314857	-0.497496	-0.631617
950	Q	-0.123258	-0.245211	-1.65277
950	R	-0.0828925	0.00686591	-0.493531
950	S	-0.265181	-0.170913	-1.58241
950	T	0.272398	-0.160047	-2.36964
950	V	0.0391631	-1.2608	-2.45542
950	W	-0.144415	-1.01569	-2.57703
950	Y	-0.576476	-2.02991	-1.11505
951	A	0.997122	-0.0975024	0.636441
951	C	0.145238	0.204911	-0.857502
951	D	1.22701	-0.841817	-0.805618
951	E	-0.38149	-0.14277	-1.40384
951	F	-0.0348554	-0.28116	-1.01911
951	G	0.491461	0.335592	0.542066
951	H	-0.227846	-0.154696	-0.115637
951	I	-0.435977	0.313199	-0.11781
951	K	-0.286214	-0.103966	-0.238043
951	L	-0.269333	-0.679249	-0.838979
951	M	-0.487308	-0.679249	-0.472775
951	N	-0.473917	-0.268128	-0.211868
951	P	0.549579	0.676142	0.712341
951	Q	-0.523379	0.422096	-0.726822
951	R	2.03822	0.505867	0.175862
951	S	-0.258622	0.404947	0.515453
951	T	0.379304	0.676142	0.712341
951	V	1.56442	0.139663	2.48341
951	W	-0.931054	-1.19464	-1.71676
952	A	-0.59027	-0.463707	-1.52612
952	C	0.379304	0.139663	0.628569
952	D	0.491461	0.872071	-0.360618
952	E	0.491461	1.30517	-0.190342
952	F	0.231532	-0.699484	-0.0335339
952	G	2.70475	0.572757	1.35022
952	H	-0.11904	-0.0262294	-0.00129057
952	I	-0.391908	-0.827478	-0.87505
952	K	0.125257	0.114009	-0.922751
952	L	-0.635537	-0.14277	0.429908
952	M	0.745508	0.505867	0.542066
952	N	-0.157175	-0.631549	-0.961554
952	P	-0.551765	-0.313045	0.147476
952	Q	0.275919	0.618025	-0.726822
952	R	-0.635537	-0.875178	-1.20518
952	S	0.136854	0.195073	0.138795
952	T	0.45539	0.187363	0.335719
952	V	0.661737	0.505867	0.346137
952	W	1.47792	1.23828	0.175862
953	A	0.161566	-0.713765	-0.3934
953	C	-0.442654	0.896108	-2.17283
953	D	0.22653	0.226721	-1.63858
953	E	-0.61232	-1.6209	-1.15687
953	F	-0.475679	1.53364	-0.312917
953	G	1.42547	1.2951	2.9789
953	H	0.123486	-0.500465	-0.0354262
953	I	1.44019	1.41507	-0.922751
953	K	-0.825175	-0.426761	-2.82236
953	L	0.664654	0.584663	0.349259
953	M	0.801981	-1.86707	-0.237835
953	N	0.914663	0.445053	-2.13129
953	Q	-0.173598	0.283907	-0.603182
953	R	-0.723421	0.700123	-1.15391
953	S	0.554816	-1.44268	-2.27813
953	T	0.068928	-0.0703243	-0.122152
953	V	-1.04795	-0.282932	-0.13058
953	W	0.00268234	0.18493	-0.623437
953	Y	-0.157175	-0.396816	-0.190342
954	C	-0.00377314	-1.51859	0.641019
954	D	0.171892	-0.214769	-1.67593
954	E	0.674733	0.863044	-1.19626
954	F	0.745508	-0.0306122	0.175862
954	G	0.311365	-0.451253	-4.69111
954	H	-0.440514	-1.18475	-2.69216
954	I	0.463075	0.223434	-0.472775
954	K	1.01906	1.49331	-1.93886
954	L	-0.0849494	-0.336952	-0.0500964
954	M	-0.0341769	-0.693164	-0.852895
954	N	0.857756	0.962877	-0.401697
954	P	0.0784579	-0.108717	-3.1306
954	Q	0.358106	-1.36574	-1.75675
954	R	0.856315	1.02206	-0.323319
954	S	-0.410917	-0.199927	1.15976
954	T	-1.42069	-1.7441	0.0601839
954	V	-0.439608	1.08407	0.610683
954	W	0.661737	1.60448	-0.190342
954	Y	-0.456489	-0.0562659	-0.726822
955	A	-0.353104	0.139663	-0.190342
955	C	0.239848	-0.37477	-1.41153
955	D	-0.0777594	-0.326902	-0.04469
955	E	0.209029	-0.567091	-0.360618
955	F	-1.25579	-0.76302	-1.09303
955	G	0.642123	-0.200887	-0.530893
955	H	-0.153393	-0.877879	-0.861518
955	I	-0.0254044	-0.123156	-0.427508
955	K	0.59441	1.36189	-2.93251
955	L	0.40769	0.618025	-0.726822
955	M	0.2928	-0.117116	-0.0809173
955	N	-0.504065	-0.377502	-0.810892
955	P	-0.0346004	-0.875178	-1.74166
955	Q	0.846912	-0.0306122	-1.2633
955	S	0.463075	0.759914	1.24609
955	T	0.0130999	-0.226541	-0.190342
955	V	0.50158	-0.903564	-1.40384
955	W	0.0130999	0.25182	0.175862
955	Y	-1.44525	-0.133574	-1.36626
956	A	0.424571	-0.0975024	-0.511279
956	C	-1.1115	-1.12683	-0.907022
956	D	0.857665	0.64641	-0.360618
956	E	-1.17202	-0.679249	-0.64305
956	F	0.506227	0.44304	-0.890203
956	G	-0.157175	1.25747	-0.726822
956	H	-0.226392	-0.0839445	-0.523847
956	I	-0.802063	-1.69759	-1.5468
956	K	-1.37068	-0.791406	-1.94032
956	L	-0.662022	-1.60568	-0.50091
956	M	-0.851209	-1.05188	-4.02227
956	N	0.463075	-0.508974	-1.37546
956	P	-0.635537	-0.679249	-0.64305
956	Q	0.204076	-2.25319	-2.21699
956	R	-0.831466	0.206553	-0.450728
956	S	0.815944	0.614808	0.416573
956	T	1.39414	0.665725	-0.483193
956	V	-0.388522	-1.71432	-0.389625
956	W	-0.102886	-0.484332	-3.78869
957	A	0.256729	0.553567	0.760041
957	C	-0.427241	-0.789457	-0.149889
957	D	-0.652357	0.186887	-0.611871
957	E	-0.458488	-0.301296	-0.322432
957	F	-0.491747	-0.532726	-0.20076
957	G	-0.288523	-0.357888	-1.11222
957	H	0.491138	0.347195	0.335138
957	I	-0.671726	0.308167	-0.350746
957	K	-0.157175	-0.0306122	-0.360618
957	L	0.398917	0.243048	0.391404
957	M	0.717602	-0.100792	-0.915752
957	N	0.0387535	-0.200887	-0.897097
957	P	0.109218	0.0567339	-0.194807
957	R	0.172958	-0.865982	-1.19599
957	S	0.219446	0.223434	0.393414
957	T	0.183375	0.309938	-0.386271
957	V	-1.17202	-0.313045	-1.00925
957	W	-0.897943	-1.78622	-1.06531
957	Y	-0.0257036	0.836	0.625837
958	A	-0.0862593	-0.260311	-0.765828
958	C	-0.193752	-2.78357	-2.73222
958	D	-3.16276	-2.45799	-4.26888
958	E	-0.157175	-0.396816	-0.0200672
958	F	0.267147	-1.15761	-0.838979
958	G	1.39737	1.9678	-1.18691
958	H	-0.0582036	-0.985301	-2.30559
958	I	0.0130999	0.139663	-0.556547
958	K	-0.352748	-1.54962	-1.2141
958	L	0.323619	0.213017	-0.0304847
958	M	-0.157175	-0.76302	-0.360618
958	N	-0.23996	-0.701926	-4.11449
958	P	-0.961938	-0.413486	-1.4282
958	Q	-0.864995	-0.397881	-1.43464
958	R	1.80277	-0.186997	-1.81428
958	T	-0.117225	0.921318	-2.37223
958	V	-0.249719	0.329552	-1.35584
958	W	-0.589689	0.207834	-0.577589
958	Y	0.0968713	1.61694	-0.472775
959	A	0.228642	0.0471191	1.53317
959	C	0.476454	1.35649	-2.16315
959	D	-0.203589	0.276431	0.0907099
959	E	-0.333491	0.159277	-0.989641
959	F	-0.689576	-1.07384	-1.59977
959	G	1.11146	-0.488295	0.33983
959	I	-0.112634	-0.315289	-0.0363264
959	K	0.622585	-0.0842867	-2.63534
959	L	0.575233	0.335592	-0.360618
959	M	0.105644	0.493799	-1.2633
959	N	-0.231976	-0.381168	-1.0473
959	P	0.312414	0.438977	-0.0869575
959	Q	-0.661819	-0.54823	-0.315906
959	R	0.387484	-1.67671	0.173625
959	S	0.353817	-0.581292	-1.38469
959	T	1.02794	0.139663	-0.190342
959	V	-0.157175	-0.200887	-0.897097
959	W	-0.645954	-0.519391	-0.849397
959	Y	-1.70094	-1.00182	-1.15145
960	A	0.488207	-0.890925	0.601487
960	C	-0.256309	-1.00076	-1.25979
960	D	-0.10783	-1.2245	-0.651823
960	E	0.267147	-0.508974	-0.838979
960	F	-0.59027	-1.00019	-0.145075
960	G	0.509126	-1.04545	0.730864
960	H	0.225064	0.271443	0.0198258
960	I	0.262543	-0.000977214	-0.541027
960	K	-0.523379	0.505867	-1.09303
960	M	-0.454863	-0.12361	-2.4554
960	N	-0.157175	-0.0306122	-0.360618
960	P	0.999555	0.477481	-0.389004
960	Q	-0.399382	0.193224	0.592709
960	R	0.0130999	1.04235	0.175862
960	S	0.0130999	-1.19611	-0.989641
960	T	0.80509	0.0517448	-1.4795
960	V	-0.0915611	-0.0554087	-1.47398
960	W	-0.889584	0.335592	-1.09303
960	Y	0.314847	-0.0950693	-0.961554
961	A	-0.557034	0.241156	-2.00481
961	C	-0.125973	-0.241105	-2.86868
961	D	-1.25203	-0.179197	-2.63652
961	E	0.915783	0.759914	0.259633
961	F	0.219446	0.223434	0.458294
961	G	-0.157175	0.335592	-0.360618
961	H	-0.719308	-0.592745	0.204248
961	I	-0.119036	-0.36733	-0.323351
961	K	-0.282668	-0.692584	-0.078185
961	L	-0.184523	0.207558	-1.6539
961	N	0.231075	-1.67204	-1.66364
961	P	-1.25579	-0.396816	-1.09303
961	Q	-0.889584	-1.6657	-1.09303
961	R	-0.13919	0.0938575	-0.869662
961	S	-0.118228	-0.856594	-0.198636
961	T	-0.797889	0.487583	-1.2756
961	V	-0.225896	0.01881	-0.402625
961	W	-0.157175	-0.438537	-0.826661
961	Y	0.661737	0.139663	-0.190342
962	A	0.0130999	0.872071	1.32762
962	C	-0.125686	-0.365984	0.051297
962	D	-0.93686	-1.263	-0.886256
962	E	-0.391609	0.159277	0.307633
962	F	-0.29928	-0.0276109	0.0667056
962	G	-0.353104	0.139663	0.424933
962	H	-0.29428	-0.400924	-0.78513
962	I	0.279166	-0.275496	-1.19767
962	K	1.12778	-0.396816	-0.190342
962	M	-0.000214716	-0.112785	-1.07462
962	N	0.0835362	0.464146	1.31414
962	P	-0.073753	-0.097358	-0.11032
962	Q	0.537745	0.979961	-0.905869
962	R	-1.21186	-0.077591	-1.24503
962	S	0.334037	0.605706	-1.03491
962	T	-0.259282	-2.88035	-2.22331
962	V	-0.272537	-0.401563	-3.41255
962	W	-0.385155	-0.701356	-0.735594
962	Y	-1.30159	-2.18345	-2.68373
963	C	-0.841445	-0.662279	-2.26607
963	D	0.0968713	-0.14277	-0.64305
963	E	0.37666	0.545654	0.457148
963	F	-0.157175	1.23828	0.371791
963	G	0.30232	0.0968157	-2.34284
963	H	0.89617	-0.313045	-0.276846
963	I	-1.32268	-0.293431	-1.52612
963	K	-0.635537	0.139663	-0.472775
963	L	-1.07239	0.3939	-0.0808078
963	M	0.379304	-0.508974	-0.472775
963	N	-1.05448	-1.4644	-0.207013
963	P	-0.719308	0.139663	-0.922751
963	Q	0.491461	0.335592	-0.556547
963	R	0.89617	0.816387	0.28168
963	S	0.78783	0.586583	-1.23469
963	T	-0.30747	-1.88289	-1.34124
963	V	-0.157175	-0.200887	-0.64305
963	W	0.150911	-0.371163	-1.43358
963	Y	-0.198896	0.097942	-0.768543
964	A	-0.361569	-0.84461	-0.3508
964	C	0.155149	-0.585268	-1.1827
964	D	-0.333946	-0.243155	-2.55876
964	E	0.210406	-0.00557215	-1.26448
964	F	-0.239775	0.200595	-0.285263
964	G	0.819328	0.0146999	-0.61742
964	H	0.895078	1.2533	-0.93385
964	I	-0.0597639	-0.881445	-2.19896
964	K	0.0721994	-0.351776	-1.38489
964	L	0.156062	-0.225224	-2.578
964	M	-0.1735	-0.374226	-0.119117
964	N	0.299111	0.330153	-1.20949
964	P	-0.139226	-1.47272	-3.12124
964	Q	0.241241	-0.0474679	-1.06506
964	R	0.204375	-1.63867	-1.96502
964	S	0.0227778	-0.300745	-2.2544
964	T	-0.197532	0.13764	-1.50899
964	W	-0.078301	-0.24264	-0.0924324
964	Y	0.166988	0.321278	-3.25942
965	A	-1.21966	-0.884837	-2.34524
965	C	0.00277837	-0.0497012	-0.0720052
965	D	0.941437	0.872071	-0.190342
965	E	-0.898356	-0.405589	-1.27207
965	F	0.482689	-0.293431	-0.257233
965	H	-0.252452	-0.321817	-1.55451
965	I	0.139087	0.533661	-0.558784
965	K	-0.0537904	-0.829911	0.0252
965	L	0.209029	-0.396816	-0.360618
965	M	0.0387535	0.0815452	0.438681
965	N	0.0712176	0.759914	0.845018
965	P	0.575233	-0.0306122	0.542066
965	Q	-1.03206	-1.27171	-0.953075
965	R	-0.294986	0.592371	0.0637043
965	S	-0.00807584	0.0592192	0.0831556
965	T	-0.635537	-0.875178	-0.498429
965	V	-0.609883	-0.117116	-0.447121
965	W	0.876855	0.363978	0.117744
965	Y	-0.523379	-0.396816	-0.190342
966	A	1.0484	0.104125	-0.791927
966	C	-0.18667	-0.262048	-3.16827
966	D	-0.0956547	-0.0883211	0.646634
966	E	-2.0528	-1.21693	-3.52513
966	F	0.460579	-0.486445	-0.328731
966	G	0.678397	0.381804	-0.472775
966	I	0.0578267	-0.241529	-0.302492
966	K	-0.247351	-0.676529	-1.81258
966	L	0.537874	-0.180632	-1.13545
966	M	0.429723	0.442855	-0.862042
966	N	-0.137148	-0.803498	-0.261381
966	P	0.0967525	-0.48218	-0.190518
966	Q	0.233523	-0.207471	-0.706565
966	R	-0.537714	0.351663	-1.56575
966	S	-0.261946	-0.721799	-1.26782
966	T	-0.587471	-0.556436	-0.311052
966	V	-0.258385	-0.775399	-1.10239
966	W	-0.217152	-1.02399	-3.35543
966	Y	0.333906	-0.0813663	-0.302586
967	A	0.532564	0.215718	-1.39743
967	C	-0.266168	0.0154258	-0.350163
967	D	-0.570797	0.598321	0.0716938
967	E	-0.22455	-0.00544301	-1.30502
967	F	0.0864538	-0.153187	0.223562
967	G	-0.0483077	0.166145	-0.520823
967	H	-0.609883	0.0531593	-0.360618
967	I	0.379304	-0.71532	-1.04533
967	K	0.0968713	-1.15761	-0.951137
967	L	0.0832578	0.126903	0.330498
967	M	0.130232	-0.691155	-1.08805
967	N	0.238172	-0.249989	-0.611417
967	P	-0.961629	-1.67963	-0.355355
967	Q	-0.327451	0.447749	-0.164689
967	R	-0.777261	0.262485	-0.161792
967	T	-0.0866747	-0.52616	0.132988
967	V	0.0677539	-1.52642	-0.171814
967	W	-0.106743	-0.239883	-0.334672
967	Y	-1.05986	-0.200887	-0.530893
968	A	-0.14947	-0.449183	-2.39201
968	C	-0.177854	0.660755	0.187357
968	D	0.148826	0.415713	-0.479899
968	F	0.324387	-1.2347	-2.07326
[truncated: 23,285 more rows]

## Sheet: Fig2C,Fig4C,Fig5B,SupFig4C
Position (index= start of polyprotein)	AminoAcid_Mutation	Enrichment_IC50 (log2)	Enrichment_IC90 (log2)	Enrichment_IC99 (log2)
863	A	-0.32913	0.114859	-0.0454142
863	C	-0.170277	-0.618837	-0.846088
863	D	-1.07296	-1.00465	-1.1454
863	E	-0.323561	0.182264	-0.0439272
863	F	-0.262998	0.682679	-0.292254
863	H	-0.706756	0.630437	0.489689
863	I	-0.536481	-0.185743	0.772122
863	K	-0.170277	-0.468175	-0.242719
863	L	0.562132	-0.272246	-0.412994
863	M	0.732407	0.264233	0.855893
863	N	0.195928	0.630437	1.13833
863	P	0.195928	0.434508	0.405918
863	Q	-0.170277	0.264233	0.464036
863	R	-0.706756	-0.272246	-0.412994
863	S	-0.170277	0.264233	-0.242719
863	T	0.536478	-0.468175	-0.608923
863	V	1.01484	-0.101971	0.29376
863	W	-0.265204	-0.340826	-0.429094
863	Y	0.195928	0.264233	0.489689
864	A	0.370745	-0.607573	0.856008
864	C	0.150642	0.750909	-1.13962
864	D	-0.201287	0.422209	-0.348458
864	E	-0.150739	0.287871	-0.60752
864	F	-0.476751	1.34999	-0.827154
864	G	-0.273314	0.0887801	-0.379394
864	H	-0.0814333	0.392965	-1.51151
864	I	0.194477	0.35423	-0.822871
864	L	-0.234582	0.0556955	-0.127285
864	M	0.405245	0.290523	-0.483461
864	N	0.0788317	0.38153	-0.459125
864	P	0.466752	0.418433	-0.832154
864	Q	0.24011	0.152867	-0.455793
864	R	0.555915	0.889897	-0.248505
864	S	0.433875	-0.323999	-0.727086
864	T	0.38918	-0.270511	-1.11188
864	V	-0.137664	0.298645	0.584037
864	W	-0.543603	0.656169	-2.62539
864	Y	0.10782	-0.850126	-1.96922
865	A	0.446471	0.230614	-0.570742
865	C	0.339064	0.330239	-0.541472
865	D	0.441744	0.0812421	-0.421476
865	E	0.173248	0.246176	-0.497913
865	G	0.33543	0.632602	-0.53159
865	H	-0.0918997	0.340911	-0.593616
865	I	0.0960893	0.72178	-0.125206
865	K	0.211329	0.340689	-1.1637
865	L	0.376116	0.327961	-0.0362242
865	M	0.730273	0.331772	0.626348
865	N	0.501471	0.459256	0.443076
865	P	0.201412	0.407115	-0.235726
865	Q	-0.0644596	0.49957	0.025359
865	R	0.194358	0.636938	-0.232896
865	S	0.571601	0.404315	-0.0282957
865	T	0.240914	-0.204943	0.293024
865	V	0.602834	0.344765	-0.435332
865	W	0.295794	0.243445	-0.327066
865	Y	-0.0505594	-0.0895693	-0.0775122
866	A	0.516184	-0.249739	0.755051
866	C	0.532931	-0.33212	-0.317827
866	D	-0.12428	-0.118394	-0.250758
866	E	0.320822	0.419969	0.22119
866	F	0.0191558	0.335209	-1.2807
866	H	0.156426	0.4258	-0.789262
866	I	-0.639462	0.291902	-0.680355
866	K	0.300915	0.279422	0.0459525
866	L	0.413488	0.607698	-0.496839
866	M	0.0507128	0.185768	-0.877907
866	N	0.313081	0.155155	0.0266642
866	P	0.182089	0.0972421	-0.538458
866	Q	-0.113002	0.519722	1.07036
866	R	0.101419	0.307224	-0.440996
866	S	0.0869429	0.0799339	0.474889
866	T	-0.0266887	0.0156362	-0.387669
866	V	0.554977	-0.0470088	-0.389986
866	W	-0.0537381	0.422901	0.116136
866	Y	0.857784	0.242654	-0.815371
867	A	-0.364567	0.964474	0.00442145
867	C	0.690497	0.409656	-2.50511
867	D	-0.900068	-0.274141	0.572439
867	E	0.416474	0.518655	-2.25709
867	F	0.270052	0.187314	-0.151242
867	G	0.481717	0.282864	-0.582806
867	H	-0.0050812	-0.068081	-0.316359
867	I	-0.219749	0.142195	-0.232954
867	K	0.0263522	-0.732468	-1.25521
867	L	0.708901	0.0442476	-0.762543
867	M	0.189942	-0.0182637	-0.296358
867	N	-0.30213	-0.258353	-0.847659
867	P	0.849157	0.0927339	-0.399816
867	R	0.214151	0.539694	-0.759074
867	S	-0.195129	0.299706	-1.28548
867	T	0.376695	0.696609	-0.548436
867	V	-0.467802	0.884111	-1.38748
867	W	0.357848	0.656312	-1.41297
867	Y	1.08809	0.10491	-0.994388
868	A	0.288282	-0.115451	-0.976769
868	C	0.610987	0.646013	0.173107
868	D	0.760457	0.358468	-0.262733
868	E	0.0424574	-0.458564	-1.24237
868	F	0.423131	0.513187	0.235728
868	G	0.18859	0.53871	-2.13599
868	H	-0.622888	0.375891	-0.557076
868	I	0.0392398	0.969749	1.56791
868	K	0.262235	-0.604118	-0.329031
868	L	0.536235	0.269588	0.769923
868	M	0.916186	0.993119	-2.31081
868	N	-0.377304	0.0209543	-1.27903
868	P	-0.102058	-0.685833	-1.26457
868	R	-0.377699	0.822551	-0.548441
868	S	0.198047	-0.345275	0.0620313
868	T	1.1639	0.0320245	-0.235579
868	V	-0.0128541	-0.0543523	-0.99032
868	W	-0.754626	-1.22222	-0.953699
868	Y	1.26051	0.717036	-0.227734
869	A	0.268809	0.77525	-0.239221
869	C	0.799388	1.04113	-0.570885
869	D	0.543498	0.360928	-1.13595
869	E	0.0522831	0.338623	-0.0695851
869	F	-0.0946279	0.54271	-0.608674
869	G	-0.0724231	0.495106	-0.701178
869	H	0.717762	0.455359	-0.440219
869	I	-0.404693	1.37232	-0.456642
869	K	-0.195612	-0.78726	-0.863636
869	L	0.992103	1.61988	1.16323
869	M	0.643296	1.36082	0.434509
869	N	0.0676434	0.445113	-0.0704692
869	P	0.105461	0.0267753	0.0702321
869	Q	0.527207	1.18434	-1.04938
869	R	0.0814892	-1.07432	0.104903
869	T	0.100881	0.148095	-1.17784
869	V	1.07259	0.96288	0.43759
869	W	1.77846	1.21929	-0.44423
869	Y	0.839077	0.821452	-0.188727
870	A	0.670186	0.298734	1.65342
870	C	-0.492076	-0.202211	-0.815005
870	D	0.588624	-0.0372922	-0.29848
870	E	-0.342239	0.172891	-0.18431
870	F	-0.502958	1.46123	-0.470198
870	H	0.238257	1.28903	-0.0770893
870	I	-0.989188	-0.774428	-1.16922
870	K	-0.441835	0.375711	1.32708
870	L	-0.774589	0.803803	0.248336
870	M	0.319798	1.39517	1.03288
870	N	-0.352915	0.79223	-0.184494
870	P	-0.706964	1.56163	1.07461
870	Q	0.719377	-0.439827	-0.965078
870	R	-0.125467	0.312796	0.233977
870	S	0.272121	-0.297732	-0.438916
870	T	0.73002	0.369322	-1.39124
870	V	0.607439	-0.145425	0.116131
870	W	-1.11038	-0.119773	-1.22132
870	Y	-0.672803	1.18401	-0.0271081
871	C	0.47856	-0.0103342	-1.04133
871	D	0.0317647	0.0554744	-0.172555
871	E	0.212513	-0.577457	-0.423705
871	F	3.03819	1.7241	0.499053
871	G	0.462301	0.732688	1.01449
871	H	0.417759	-0.140475	-0.634092
871	I	0.732407	0.180461	-0.242719
871	K	-1.08173	0.068304	-0.592042
871	L	-0.536481	-0.834379	-1.34133
871	M	-1.32701	-0.375631	-0.233946
871	N	-0.198662	1.36635	-0.0751759
871	P	-0.420007	-0.295343	-0.690963
871	Q	-0.624472	-1.57398	-0.328239
871	R	-0.536481	-0.101971	1.05455
871	S	-0.111393	0.342378	-0.582335
871	T	0.130145	0.397869	0.195996
871	V	-2.29799	-0.598527	-1.63258
871	W	0.732407	0.996641	-0.242719
871	Y	-0.27114	-0.392457	-0.539035
872	A	0.216321	-1.00546	-2.62261
872	C	-0.0594174	1.26362	0.766352
872	D	-1.34967e-06	-0.101971	-0.438648
872	E	0.195928	0.829098	-0.0724437
872	F	-0.578202	-2.06122	0.0113278
872	G	0.0256523	-0.442522	-0.779198
872	H	0.195928	0.630437	0.29376
872	K	-1.07296	-0.63845	-0.975127
872	L	0.614982	0.243786	-1.18172
872	M	-0.120011	-0.102116	-0.460961
872	N	-0.305076	-0.470298	-0.360115
872	P	-0.366205	-0.185743	-0.804852
872	Q	-0.320938	-1.1837	-0.958246
872	R	1.01484	1.33719	0.123485
872	S	-0.0572941	-0.191655	-0.140255
872	T	-0.536481	0.068304	-0.608923
872	V	0.364816	-0.343039	-1.97281
872	W	-0.170277	0.068304	0.190375
872	Y	-0.170277	-0.101971	1.02617
873	A	-0.776014	-2.66647	-1.07704
873	C	0.284684	0.554602	-0.318683
873	D	0.193998	2.00532	0.774662
873	E	0.764868	1.16881	-0.442472
873	F	0.115853	0.425021	-0.739148
873	G	-1.1655	-0.956954	0.274241
873	H	0.36868	0.0439996	-0.530417
873	I	-0.144623	-0.24386	0.661738
873	K	-2.42818	-0.385504	-1.74297
873	L	0.425911	0.158401	0.0588045
873	M	0.71473	0.807992	0.360307
873	N	0.694926	0.787839	-0.629601
873	P	-0.170277	0.630437	0.489689
873	Q	-0.250258	0.566297	-2.17495
873	R	0.0316384	-0.101606	-2.10551
873	S	-0.285447	0.764465	-0.471029
873	T	-0.0374041	-0.0505501	-0.11672
873	V	-0.266569	-1.3396	0.951754
873	W	0.26689	0.176199	0.00316775
874	A	0.224491	0.202524	-0.0592029
874	C	0.114624	0.170795	-1.2525
874	D	-1.34933e-06	0.068304	-0.608923
874	E	0.254045	-0.0181997	-0.130561
874	F	-1.34967e-06	0.264233	0.855893
874	G	-1.07296	-0.722222	-1.1454
874	H	-0.854984	0.0750725	1.38265
874	I	0.0321818	0.0574823	-0.360453
874	K	-0.706756	0.264233	-0.242719
874	L	0.0425505	0.0795288	0.0746255
874	M	-0.017934	0.0159387	-0.0159875
874	N	0.732407	-0.0181997	0.377532
874	P	-0.150663	-1.94643	0.141716
874	Q	-0.170277	0.068304	0.659965
874	R	0.0256393	-0.174414	-0.248057
874	S	-0.617186	0.625178	-1.43318
874	T	0.403145	1.02446	0.1958
874	W	-0.0531397	-0.191748	-0.133509
874	Y	-1.07296	-0.392584	-1.21229
875	A	0.100043	0.329179	-0.71398
875	C	-0.135204	0.564232	-1.45842
875	D	0.260086	-1.03304	0.574634
875	E	0.424321	2.43745	0.659965
875	F	0.562132	0.826366	0.29376
875	H	-0.310414	-0.154019	-1.62379
875	I	0.562132	1.16692	0.83024
875	K	-0.254048	-0.468175	-0.975127
875	L	-0.950385	-1.00465	-0.779198
875	M	-1.09427	-0.134039	-1.0369
875	N	0.00549943	-0.258804	-1.4857
875	P	-0.273662	-1.00465	-0.949473
875	Q	0.712405	0.239483	-1.34562
875	R	-0.170277	-0.468175	-0.0724437
875	S	0.473011	0.534622	-0.303682
875	T	0.209476	-0.2078	-1.83204
875	V	0.125458	-0.0420657	-0.0499957
875	W	-0.79326	0.168832	-0.460694
875	Y	-0.536481	-0.468175	-0.242719
876	A	0.596266	-0.266211	0.00641304
876	C	0.245972	0.498776	-0.561546
876	D	0.105428	0.0975154	0.0665511
876	E	0.536478	-0.101971	1.06497
876	F	-0.366205	-0.420899	-0.117711
876	G	0.731816	0.665322	0.472003
876	H	0.366203	0.434508	0.123485
876	I	0.076567	-0.248212	-0.199009
876	K	-0.276053	-0.00121087	0.044128
876	L	-0.877031	-0.442522	-0.0184041
876	M	0.0163691	-0.57308	-0.91015
876	P	0.46974	0.362921	-0.165776
876	Q	-1.52994	-1.63723	-1.10351
876	R	1.29727	-0.101971	-0.608923
876	S	0.305897	0.26308	-0.384908
876	T	-0.0487838	-0.0598709	0.254348
876	V	-0.365595	0.683699	-0.461918
876	W	-0.340552	-0.554679	0.123485
876	Y	-0.226508	-0.158605	-0.403269
877	A	-0.706756	-0.834379	0.123485
877	C	-0.487485	-0.526018	-0.28181
877	D	0.47836	0.434508	0.29376
877	E	-0.0837728	-0.834379	-0.692694
877	G	0.562132	0.546666	0.464036
877	H	-1.84266	-0.305324	-1.24722
877	I	-0.763229	-0.801431	-1.73592
877	K	-1.22329	-1.1266	-1.11669
877	L	0.750875	0.0684781	-0.116604
877	M	0.300925	-0.390981	-1.21897
877	N	-0.170277	-0.101971	0.83024
877	P	-0.735142	-1.03304	-1.71027
877	Q	-0.536481	0.546666	0.29376
877	R	-0.377485	0.0553195	-0.958433
877	S	0.732407	-0.101971	1.19644
877	T	1.38104	0.800712	0.489689
877	V	-1.60944	-1.3452	-0.949473
877	W	-0.079419	0.341915	-1.03598
877	Y	0.441816	0.32288	-0.23968
878	A	1.1655	-0.101971	0.0397137
878	C	0.0254051	-0.92113	-1.24994
878	D	0.902682	0.434508	0.405918
878	E	0.274724	0.903674	0.396722
878	F	-0.366205	-0.834379	0.29376
878	G	0.195928	0.264233	0.83024
878	H	-0.366205	-0.468175	0.29376
878	I	0.615058	-1.12723	-0.116222
878	K	-0.158006	0.817292	-1.58464
878	L	0.562132	-0.63845	0.484714
878	M	-1.09861	-0.918151	-1.36698
878	N	1.04323	0.068304	0.405918
878	P	0.366203	-0.101971	-0.242719
878	Q	-0.818913	-0.496561	-1.00351
878	S	0.562132	0.068304	-0.438648
878	T	0.197005	-0.183317	-0.239402
878	V	-0.594598	-0.366435	-1.35175
878	W	0.562132	0.180461	-0.496766
878	Y	0.195928	-0.101971	0.489689
879	A	-0.466044	-0.708557	-0.762801
879	C	0.00885242	0.0753852	-1.97425
879	D	-0.487783	0.130294	-0.67754
879	E	-0.572975	0.32869	-0.126123
879	F	0.405234	-0.244453	-0.639247
879	G	-0.846373	-1.58896	-1.27015
879	H	0.195928	0.546666	0.659965
879	I	0.42254	0.106738	-0.0944313
879	K	-0.25678	-0.188475	0.612264
879	L	0.160183	0.370584	0.661197
879	M	0.245699	0.133983	-0.314317
879	N	0.391856	-1.00465	0.123485
879	P	-1.07296	-0.101971	-0.04679
879	Q	-0.385819	-0.410057	-0.72108
879	R	0.562132	-0.101971	-0.242719
879	S	-0.340552	0.300304	-0.329223
879	T	-0.790527	-0.468175	-0.32649
879	W	-0.090547	-0.215084	-0.178981
879	Y	-0.536481	-0.468175	-0.0724437
880	A	1.09861	2.44168	1.98938
880	C	0.471593	0.859476	0.632388
880	D	0.0256523	-0.214129	-0.525152
880	E	-0.192808	0.353859	0.00635258
880	F	-0.0823826	-0.322503	-0.103252
880	G	0.170274	-0.0154674	0.472808
880	H	-0.818913	-0.750608	-0.354876
880	I	0.242548	-0.149515	-0.132594
880	K	-0.805776	-0.127916	-1.2356
880	L	0.357166	0.673168	0.493981
880	M	0.187221	0.310437	0.0766771
880	N	0.206345	0.0486905	0.419253
880	P	1.21077	0.91287	0.123485
880	Q	-0.695915	-0.261405	0.936841
880	R	0.562132	0.264233	0.123485
880	S	-0.706756	-0.834379	-1.51161
880	T	0.273292	0.145333	-0.478712
880	W	-0.315383	0.15793	-0.088511
880	Y	0.195928	0.264233	0.29376
881	A	-0.265156	-0.578779	0.256552
881	C	0.169642	-0.329204	-1.44602
881	D	-0.0257184	0.192867	0.107079
881	E	-0.564867	-0.130357	-0.204215
881	F	-0.424323	-0.526293	-0.150175
881	G	0.562132	-0.101971	0.405918
881	H	0.125946	0.0270541	0.164556
881	I	-0.161262	-1.38609	0.147574
881	K	0.39477	-0.00916211	-0.155042
881	L	2.09682	1.7179	0.679002
881	M	-0.0581191	0.140008	-0.72108
881	P	0.231472	0.624542	-0.297262
881	Q	-0.112159	-0.214129	-0.158947
881	R	-0.338119	0.383637	-0.0443569
881	S	-2.34765	0.79864	0.674475
881	T	-1.43798	0.158264	-0.951658
881	V	-0.0442812	0.0245556	-0.828008
881	W	-0.103386	-1.84922	-0.38053
881	Y	0.0788103	-0.0427681	0.0216835
882	A	-0.226749	-0.252633	-0.469467
882	C	-0.0194828	-0.0436136	-0.149092
882	D	1.1655	0.264233	-0.0724437
882	E	-0.648638	-0.410057	-0.0620262
882	F	-0.173549	-1.35259	-1.50152
882	G	-0.989188	-0.554679	-0.525152
882	H	-0.543764	-0.398237	-0.419437
882	I	0.366203	-0.468175	0.772122
882	K	-0.0484196	1.18185	0.263616
882	L	0.0104162	1.67237	-1.27271
882	M	-0.263285	0.100789	-1.25181
882	N	-0.7993	-1.91611	-0.223105
882	P	-0.298437	-1.6989	-1.53955
882	Q	0.590518	1.475	1.04066
882	S	0.170274	-0.0350809	0.123485
882	T	-0.295769	-0.397739	-0.256054
882	V	-0.170277	0.742594	-0.04679
882	W	-0.291361	-1.30303	-2.01903
882	Y	0.376642	0.611342	-0.255328
883	A	-0.259698	0.241702	-0.622258
883	C	-0.0865051	-0.101971	-0.354876
883	D	0.760793	-0.101971	0.55658
883	E	0.112156	-0.101971	-0.175829
883	F	-0.112159	-0.2979	-0.438648
883	G	-0.237167	-0.0462865	0.262941
883	I	-0.491213	-0.560719	-0.393381
883	K	0.611353	-0.401285	-1.27444
883	L	-1.34967e-06	0.350737	-0.608923
883	M	0.620249	-0.384404	0.123485
883	N	-0.694422	-1.58243	-1.25359
883	P	-0.0101086	0.839468	0.683928
883	Q	-0.237935	-0.476745	-0.144309
883	R	-0.622984	-0.554679	-0.891356
883	S	0.179046	-0.23101	-0.692694
883	T	0.648635	0.434508	0.235643
883	V	-0.706756	0.206115	-0.496766
883	W	-0.394591	-0.384404	-0.740694
883	Y	0.0641047	0.0493494	-0.0299626
884	A	0.112156	0.676487	1.84508
884	C	-0.784863	0.382983	-0.334746
884	D	-0.0865051	-0.853993	-0.329223
884	E	-0.753245	-1.81194	-0.911408
884	F	-0.822047	-0.675526	-1.05392
884	G	-0.983539	-0.59075	0.629767
884	H	0.885388	1.09242	-1.11294
884	I	-0.672344	-0.818728	-0.441721
884	K	0.254349	0.935974	-0.66759
884	M	0.198967	0.19872	-0.934972
884	N	-0.859321	-0.0745146	0.498731
884	P	-0.0957747	-0.01706	-0.0215924
884	Q	0.0281495	1.41821	-1.78886
884	R	0.137611	0.295271	-1.22754
884	S	-0.245151	-0.976144	0.206539
884	T	0.734872	-0.351304	-1.50748
884	V	0.0545418	-0.551947	0.169535
884	W	0.433093	0.0578865	0.257689
884	Y	-1.20278	-1.13448	0.710918
885	C	-0.195637	0.0349429	0.0586987
885	D	0.309978	0.111694	0.361049
885	E	0.0159834	0.137736	0.209989
885	F	-0.592637	0.081403	-0.516619
885	G	-1.57716	-0.146213	1.02435
885	H	-0.564867	-0.496561	-0.525152
885	I	0.0564714	0.527052	0.358218
885	K	-0.349324	-0.90127	-1.0316
885	L	-0.103386	0.0426504	-0.175829
885	M	-0.452709	-1.22897	-1.00351
885	N	1.01484	0.264233	0.235643
885	P	0.352627	-0.21941	-0.0551628
885	Q	-0.349324	-0.36479	-0.354876
885	R	0.195928	0.264233	0.123485
885	S	-0.40726	-0.893624	-0.14987
885	T	0.195928	0.068304	-0.242719
885	V	0.195928	0.068304	0.0397137
885	W	-0.443937	-0.272246	0.235643
885	Y	-0.718532	-1.00012	-1.27249
886	A	0.287051	-0.297904	0.0674027
886	C	0.223721	0.0447542	-0.3088
886	D	0.464193	0.202652	0.256869
886	E	-0.0163606	0.669267	-1.26972
886	F	0.41147	0.37639	-0.242719
886	G	-0.0326444	0.682024	-0.464987
886	H	0.0243894	0.017719	-1.31106
886	I	-0.841791	-0.402538	-0.498788
886	K	-0.699931	-0.204218	-0.83153
886	L	0.815878	0.883095	-0.0403257
886	M	1.23938	0.747614	-0.785183
886	N	0.402554	0.213795	-0.672486
886	P	-0.237167	0.546666	-0.11368
886	Q	0.727435	-0.263422	-0.421656
886	R	-0.984763	-2.14269	-1.27047
886	S	0.0528019	-0.595706	0.144774
886	V	-0.142148	-1.81467	-0.405248
886	W	0.231999	-0.272246	-0.695427
886	Y	0.289475	-0.15411	-0.130561
887	A	0.439845	-0.0142175	0.234123
887	C	0.163571	0.103634	0.0310099
887	D	0.476811	0.12981	-0.409684
887	E	0.120755	0.372259	-0.695095
887	F	0.265231	0.101408	-1.33326
887	G	0.41621	0.387784	-0.863472
887	I	0.0387042	-0.137062	-0.0910756
887	K	0.341696	0.582197	-1.20759
887	L	0.855593	0.645452	-0.22912
887	M	0.637837	0.0396832	-0.254799
887	N	-0.00963111	-0.0121886	0.103614
887	P	0.189883	0.476503	0.196376
887	Q	0.284683	0.197649	-0.677602
887	R	0.592867	0.0209328	-0.697749
887	S	0.167074	0.140946	0.379701
887	T	0.416752	0.520597	-1.2453
887	V	0.0260693	0.0298896	-0.480571
887	W	0.0871361	0.779698	0.21413
887	Y	0.360966	0.371381	0.0151184
888	A	0.467045	0.580236	-0.83896
888	C	-0.37707	0.282392	-2.54634
888	D	0.412293	0.225829	0.0717121
888	E	0.517199	0.260977	-0.512015
888	F	0.0664715	0.789978	-1.20026
888	G	0.0363548	0.599822	0.0601559
888	H	0.577004	0.413927	0.896196
888	I	0.479525	0.805038	-1.72572
888	K	0.323463	-0.525756	0.586343
888	L	0.544765	0.287484	-0.437652
888	M	0.0285657	-0.133403	-0.157633
888	P	2.42836	1.14434	0.793165
888	Q	0.12809	-0.630678	-1.43501
888	R	0.346902	-0.35863	0.410224
888	S	-0.0424348	-0.0829393	0.909961
888	T	0.183017	0.243278	-0.17915
888	V	0.424794	0.730511	0.0930041
888	W	0.513536	0.347817	0.0594401
888	Y	0.142386	0.169154	-0.506741
889	A	0.112156	-0.834379	-0.32649
889	C	-0.187158	-1.03031	-0.804852
889	E	-0.152867	-0.506399	-0.5528
889	F	-1.07296	-1.28709	-1.06163
889	G	0.620249	0.348004	-0.354876
889	H	-1.34967e-06	-0.468175	0.0397137
889	I	-0.170277	0.546666	-0.608923
889	K	-0.452709	-0.356018	-0.891356
889	L	0.702083	0.0183666	-1.00545
889	M	-0.321032	-0.00365557	-0.79575
889	N	-0.715116	-1.38799	-2.06522
889	P	-0.340552	-0.160089	-0.949473
889	Q	-0.170277	-0.272246	-0.608923
889	R	-0.73241	0.434508	-0.32649
889	S	-0.368938	-0.130357	0.29376
889	T	0.47836	-0.664104	-0.608923
889	V	0.00815224	-0.0696553	0.155317
889	W	0.562132	1.1953	0.601847
889	Y	0.196088	0.0585798	0.068125
890	A	-0.536481	0.068304	0.209989
890	C	0.21374	-0.316822	-0.143252
890	D	-1.34967e-06	0.716941	0.209989
890	E	-0.170277	1.33719	1.02617
890	F	-0.544011	0.439957	-0.0826055
890	G	-1.39146	-0.928568	-1.63418
890	H	-0.965896	1.5044	0.699803
890	I	1.114	1.19736	-1.39463
890	K	-0.325408	-1.66663	-0.464257
890	L	0.345133	0.657621	0.322607
890	M	0.0794342	-0.556948	-2.74757
890	N	0.195928	0.180461	-0.0724437
890	P	-0.366205	-0.834379	-0.0724437
890	Q	-0.340552	0.525703	-0.982835
890	R	-0.331533	0.163054	0.683162
890	S	0.15066	-0.0181997	-0.354876
890	T	-1.34967e-06	-0.2979	-0.242719
890	V	0.593295	0.911618	-0.113834
890	Y	-0.236528	0.372112	-1.78152
891	C	0.259959	0.136444	-0.401363
891	D	0.323253	0.267782	-0.188312
891	E	-0.113612	0.579314	0.301995
891	F	0.288775	0.553334	-0.565107
891	G	0.085296	0.0467384	-0.0059664
891	H	0.314642	0.53535	-0.217694
891	I	0.408256	0.193848	-0.533983
891	K	0.289268	0.258417	0.0782136
891	L	0.618549	0.532871	0.394831
891	M	0.276908	0.578641	0.371839
891	N	0.500205	-0.147784	-0.244231
891	P	0.0542773	0.503839	0.222849
891	Q	0.524186	0.56766	-0.513315
891	R	0.635288	0.313877	-0.433701
891	S	0.768846	0.359053	0.00500302
891	T	0.123546	-0.0788611	-0.449483
891	V	0.359703	0.12961	-0.263349
891	W	-0.271766	0.419646	0.302533
891	Y	0.413626	-0.418995	-1.89216
892	A	0.120306	-0.357426	-1.01934
892	C	-0.183286	0.0640633	-0.635203
892	D	-0.163436	-0.291265	0.171231
892	E	-0.123935	-0.00201349	-1.05875
892	F	-0.690086	-0.138274	-2.03071
892	G	1.67611	2.3422	1.67934
892	H	-0.173986	-0.052174	-0.763665
892	I	-0.340552	0.0101862	-0.130561
892	K	0.267595	-0.315436	-1.4312
892	L	-0.896706	-0.43381	-1.11104
892	M	-0.521289	-0.334836	-1.61301
892	P	0.0925426	0.0486905	-1.06163
892	Q	0.646311	1.19725	0.0582155
892	R	-0.0349898	0.338539	-1.12717
892	S	0.206999	0.073271	-0.78064
892	T	0.292827	-0.462399	-0.775256
892	V	-0.0865051	-0.272246	0.29376
892	W	0.637882	0.2803	0.29376
892	Y	0.842982	-0.450515	-0.660392
893	A	0.43195	0.113245	0.75717
893	C	0.367694	0.538863	0.48233
893	D	0.562132	1.91851	0.29376
893	E	0.880635	-0.63845	-0.242719
893	F	-0.146729	-0.180581	-0.139786
893	G	-1.34967e-06	1.27907	0.489689
893	H	-0.305768	-0.0770766	-0.534486
893	I	0.439791	0.709265	-0.227689
893	K	0.137753	-0.0309736	-0.873354
893	M	-0.173683	-0.121989	-0.882118
893	N	-0.394591	-0.410057	-1.17379
893	P	0.47836	0.238579	-0.779198
893	Q	-0.618	-0.78219	-0.953261
893	R	-0.317905	-1.37646	-2.34474
893	S	-1.42228	-0.493344	-0.513245
893	T	-1.24996	0.0630266	-0.0649111
893	V	0.736229	0.202954	-1.89481
893	W	0.631647	0.208255	0.160052
893	Y	-1.47826	0.88705	-0.323866
894	A	-0.317414	-0.135391	-0.39768
894	C	-0.929506	-0.258057	-1.61531
894	D	0.142707	0.318037	0.262766
894	E	-0.354138	-0.830492	-0.828578
894	F	-0.0756188	-0.275769	0.107679
894	G	-0.143117	0.682912	0.438435
894	H	1.31371	1.36948	-0.975127
894	I	0.676653	0.441647	-0.469514
894	K	-0.905215	0.95835	-0.868232
894	L	-1.26598	0.302736	-0.280108
894	M	0.108627	-0.550672	1.00716
894	N	-1.43916	-0.90127	-1.40822
894	P	-0.170277	0.264233	0.405918
894	Q	-0.424323	-1.6918	2.19541
894	R	-0.385819	-1.48302	-0.608923
894	S	-1.34967e-06	-0.101971	0.123485
894	T	-0.379648	0.188642	-0.648019
894	W	-0.131988	-0.40711	-1.19243
894	Y	-0.0966631	-0.213308	-0.759537
895	A	-0.902685	-0.580333	-0.158947
895	C	0.0600037	-0.190367	-0.401551
895	D	-0.424323	-1.17493	-0.583269
895	E	-0.0581191	0.460162	-0.04679
895	F	1.00465	0.213323	-0.140379
895	G	-0.0813349	-0.279461	-0.170074
895	H	1.127	0.264233	0.668737
895	I	-0.536481	-0.834379	-0.242719
895	K	0.318502	0.0101862	0.752508
895	L	-0.170277	0.434508	0.123485
895	M	0.308085	0.91287	-0.412994
895	N	0.195928	0.0101862	-0.608923
895	P	-0.170277	-0.834379	0.464036
895	Q	0.47836	0.781099	-0.608923
895	R	0.366203	-0.101971	-0.242719
895	S	0.273659	-0.535065	-0.335263
895	T	-0.170277	-0.356018	0.0397137
895	V	-1.24324	-0.808726	0.0653674
895	Y	-0.180782	-1.28519	-2.04073
896	A	-1.56182	0.200286	-0.468276
896	C	1.00303	-0.647754	-1.75228
896	D	0.845826	-0.169988	-0.570769
896	F	-0.452709	0.0486905	2.42516
896	G	-1.47797	-1.12723	-0.891356
896	H	0.482432	0.405178	-2.17361
896	I	0.195928	1.11231	0.772122
896	K	-0.0759766	-0.273168	-0.167227
896	L	-0.552877	0.712979	0.10212
896	M	1.6283	-0.946537	0.927559
896	N	0.213389	-1.15853	-0.342558
896	P	0.195928	-0.101971	-0.608923
896	Q	0.293938	-0.369334	-0.717937
896	R	0.170274	0.180461	-0.32649
896	S	0.0547984	-0.658706	-0.467034
896	T	-0.0367014	1.03173	-1.36688
896	V	0.488601	-0.317984	0.274424
896	W	-0.0417224	-0.501124	-0.952391
896	Y	-0.603371	-0.0823577	0.313374
897	A	-0.274029	0.237115	-1.37115
897	C	0.20692	0.133112	0.456687
897	E	-0.0275624	0.335379	-0.377996
897	F	0.262818	-0.63845	0.637918
897	G	-0.145107	-0.0315348	0.31893
897	H	-0.25678	0.216533	-1.59811
897	I	0.112156	0.331123	0.190375
897	K	-0.722795	-2.35647	-1.41549
897	L	-1.02526	-0.0258849	-0.61934
897	M	0.112156	-0.272246	0.518075
897	N	0.0104233	-0.59455	0.0043006
897	P	-0.0865051	-0.0659	-0.04679
897	Q	-0.346898	-0.868605	-1.12617
897	R	-0.483033	-0.0741773	-1.93652
897	S	0.0978578	0.0716763	-1.22856
897	T	0.165011	-0.334507	-1.0977
897	V	-0.0581191	-0.384404	0.894697
897	W	0.19866	0.949573	0.209989
897	Y	0.0822977	0.0802085	0.114987
898	A	0.432382	-0.0175567	-0.489359
898	C	0.523824	0.0331092	-1.22524
898	D	-0.128417	-0.0481184	-0.237264
898	E	0.626129	0.67189	-0.00356672
898	F	0.629762	0.558649	0.346191
898	G	0.914895	-0.077244	-0.800948
898	H	0.309127	0.588837	-0.374532
898	I	0.275067	-0.314843	-0.218504
898	K	0.031495	0.136987	-0.630533
898	L	0.969859	0.777126	-0.49281
898	M	0.605622	0.197904	-0.82275
898	N	-0.456168	0.119802	-1.49117
898	P	0.563084	0.260319	-1.13697
898	Q	0.267082	0.228465	-0.51591
898	R	-0.100927	-0.117464	-1.1523
898	T	0.194745	0.307205	0.263152
898	V	0.170381	0.4207	-0.78678
898	W	0.374581	0.499397	-0.795925
898	Y	0.378536	0.549536	-0.124771
899	A	0.750506	1.05245	-0.118222
899	C	0.251284	0.147025	0.040128
899	D	-0.666341	0.440058	0.247729
899	E	-0.665558	0.260322	-2.09971
899	F	0.422393	-0.452089	-0.0489803
899	G	0.291382	0.0498538	-1.05463
899	H	0.197779	0.389624	-1.59127
899	I	0.27814	0.516379	-2.16879
899	K	0.488974	0.106992	0.745796
899	L	0.00874085	0.409005	-0.253104
899	M	0.475515	-0.0588333	-1.63948
899	N	0.178252	0.0249291	0.0052798
899	P	-0.566047	-0.862425	-0.986267
899	Q	0.35299	0.345566	-0.431265
899	R	0.755167	0.662018	-0.526025
899	T	0.423746	0.0298951	-0.900244
899	V	0.0912518	0.135598	0.629724
899	W	-0.0930452	0.385415	-1.43232
899	Y	0.318947	-0.31148	-0.390361
900	A	-0.0559144	-0.253892	-0.156416
900	C	0.195928	0.800712	1.13833
900	D	-0.170277	0.180461	-0.412994
900	E	0.799297	-0.468175	0.268107
900	F	-0.170277	0.264233	0.489689
900	G	0.103384	0.00141381	-1.21229
900	H	-0.0321624	0.0272634	-0.0387521
900	I	0.254045	0.152076	-0.354876
900	K	0.0837701	-0.0181997	-0.271105
900	L	-0.433096	-0.618837	-0.9839
900	M	0.308085	0.630437	0.659965
900	N	1.01484	0.887216	0.322146
900	P	0.102251	0.19955	-0.332374
900	Q	0.995226	0.160848	0.668737
900	S	-0.382804	0.483217	-0.622686
900	T	-0.0865051	0.884484	0.489689
900	V	-0.340552	0.331123	0.489689
900	W	-0.433096	-0.580333	-0.505538
900	Y	1.15315	-0.664104	0.0397137
901	A	-0.340552	-1.07154	-0.675813
901	C	0.366203	-0.101971	-0.242719
901	E	-0.0533516	-0.157659	-0.340378
901	F	-0.424323	-0.101971	-0.692694
901	G	0.109257	0.122874	0.0998739
901	H	0.562132	0.434508	0.123485
901	I	-0.161632	0.378969	-1.00249
901	K	0.536478	0.264233	0.464036
901	L	0.195928	-0.160089	-0.949473
901	M	-1.77971	-1.17493	-0.779198
901	N	0.0132114	0.192049	-0.0927604
901	P	-0.648638	-0.580333	-0.608923
901	Q	-0.818913	-0.580333	0.248493
901	R	-0.170277	0.434508	0.123485
901	S	0.195928	-0.468175	-0.608923
901	T	-0.0865051	-0.750608	0.103872
901	V	0.684707	0.809485	-0.32649
901	W	0.308085	0.0939577	0.659965
901	Y	0.282431	-1.20058	-1.34133
902	A	-1.34967e-06	-0.468175	-0.608923
902	C	0.195928	0.434508	0.489689
902	D	-0.715528	0.25546	-0.958246
902	E	1.01484	0.716941	0.123485
902	F	0.213572	0.173334	0.237661
902	G	-0.0865051	-0.920883	-0.04679
902	H	-0.340552	-0.808726	-0.667041
902	I	0.664326	-0.264776	0.592473
902	K	-1.40024	-0.403594	-0.50262
902	M	-0.00587948	-0.177787	1.04313
902	N	-0.603371	-0.705341	-1.32445
902	P	-0.46959	-0.892497	-1.22917
902	Q	-0.385819	-0.69249	-1.36972
902	R	0.562132	0.37639	0.772122
902	S	0.192381	0.517511	-0.396927
902	T	0.112156	-0.468175	0.576193
902	V	0.0539896	0.402321	-0.435367
902	W	-0.127776	0.95246	0.70891
902	Y	-0.536481	-1.00465	0.405918
903	A	-1.34933e-06	-0.101971	0.322146
903	C	-0.216482	-0.535529	-1.34897
903	D	-0.0500103	0.539161	-0.402153
903	E	-0.659056	-1.77587	-0.94704
903	F	0.0492542	-0.0120033	0.138562
903	G	0.758061	0.742594	0.668737
903	H	0.194336	-0.203274	-0.0821465
903	I	0.246173	-0.384404	0.127568
903	K	-0.0581191	-0.468175	-0.130561
903	M	0.769856	-0.330649	-0.315514
903	N	-0.170277	0.068304	-0.242719
903	P	0.0101074	0.216377	0.176361
903	Q	0.224313	-0.101971	0.235643
903	R	0.195928	0.764217	0.405918
903	S	-0.0542426	-0.265364	-0.158571
903	T	-0.0581191	0.434508	-0.242719
903	V	0.253446	-0.480644	-1.34165
903	W	-0.0581191	-0.205356	-0.608923
903	Y	-0.0865051	0.152076	-0.158947
904	A	-1.75767	-0.761025	0.0596201
904	C	0.0921677	-1.59775	0.146823
904	D	-0.449977	-0.468175	-0.975127
904	E	0.230021	0.0218915	-0.0187345
904	F	0.147294	-0.63845	-1.53323
904	G	0.0128549	-0.176271	-0.362435
904	H	-0.790527	-0.63845	0.416335
904	I	-0.0731774	-0.0565636	-0.276495
904	K	0.931068	1.28949	0.659965
904	L	0.204385	0.059353	-0.059904
904	M	-1.23553	-0.546972	-1.02554
904	N	0.648635	0.434508	1.00051
904	P	-0.284771	0.624708	-0.258717
904	Q	-0.112159	-0.834379	0.0978315
904	R	0.366203	0.068304	-0.242719
904	S	-0.340552	0.0101862	-0.608923
904	T	0.799297	-0.101971	1.11267
904	W	0.13781	-0.179702	-0.837316
904	Y	-0.902685	-0.834379	-0.242719
905	A	0.0880112	0.225245	-1.34931
905	C	0.53767	-0.516706	-1.53108
905	D	-0.340552	0.546666	-0.412994
905	E	0.112156	0.582737	0.181603
905	F	-0.302047	0.0178715	-0.158947
905	G	-1.33578	-1.37963	-0.891356
905	H	-0.0450895	-0.259474	-0.149813
905	I	-0.308186	-0.125101	-0.570725
905	K	-0.491213	-1.37086	-1.5785
905	L	0.2047	0.0101862	0.0757849
905	M	-0.73241	-0.2979	0.0757849
905	N	0.346589	-0.214129	-0.206648
905	P	-0.170277	-1.00465	-1.1454
905	Q	0.221581	0.180461	0.441989
905	R	-0.429364	-0.0460236	-0.426808
905	T	-0.642249	-0.0647867	-0.74072
905	V	1.16307	-1.11681	-1.25756
905	W	0.329708	0.408854	-0.608923
905	Y	-0.335577	-0.248081	-0.173287
906	A	0.369674	0.398311	-0.085627
906	C	-0.0166428	0.36817	-0.0654193
906	D	0.293333	0.102818	-0.242719
906	E	0.229153	0.961956	0.25727
906	F	-0.0512176	0.231708	-0.865703
906	G	0.441203	0.604883	-0.868003
906	H	0.0819866	-0.0995726	0.294852
906	I	-0.86118	-1.64061	-2.66501
906	K	-0.815437	-1.37941	-1.89801
906	L	-1.28191	-1.92439	-3.22056
906	M	0.0899379	0.395271	0.347113
906	N	0.443589	0.495349	-1.09709
906	P	-0.536481	-0.101971	-0.242719
906	Q	-0.156714	0.0351493	-0.944523
906	R	-0.703322	-0.60966	-2.81863
906	T	0.291013	0.213521	0.0411826
906	V	0.177131	-0.304708	-1.93268
906	W	-0.383606	-1.15266	-1.47572
906	Y	0.144945	0.393313	0.416988
907	A	0.512237	0.518486	0.311325
907	C	0.705805	0.537249	-0.415451
907	D	0.657408	-1.37086	0.151871
907	E	-0.340552	2.15042	1.02584
907	F	-0.343377	1.60385	0.89701
907	G	1.62503	-0.485495	-1.60468
907	H	-0.188689	0.479955	-1.0156
907	I	0.107554	0.68961	0.200686
907	K	0.170799	-0.491995	0.705824
907	L	-0.353394	-0.0534377	-0.649064
907	M	0.792769	0.992584	-2.62213
907	N	0.26856	-0.0170061	-0.761285
907	P	-0.415963	-0.655827	-0.400305
907	Q	-0.250631	-0.566046	0.280459
907	R	2.12928	-0.964201	0.211819
907	S	0.562154	0.30225	1.31852
907	V	0.298105	0.0142802	-0.71699
907	W	0.603286	0.93212	0.205276
907	Y	0.206917	0.561241	0.474749
908	A	0.302455	0.404837	0.295279
908	C	0.562571	0.35488	0.530054
908	D	0.0555426	-0.305545	-0.0658011
908	E	0.523038	0.585551	-1.20527
908	F	0.0899582	0.425158	-0.48218
908	G	0.541132	0.952552	-1.56515
908	H	0.314937	-0.0694109	-0.319919
908	I	0.728367	0.0985207	-0.0327716
908	K	0.577535	0.0879157	0.681073
908	L	0.0821535	-0.164591	-0.237437
908	M	0.730789	0.47194	-0.878244
908	N	0.237982	0.343023	0.112185
908	P	-0.980038	-0.785236	-0.967622
908	Q	0.418317	0.451584	0.580708
908	R	0.596349	0.410587	-1.52737
908	S	0.172088	0.142937	-0.0188959
908	V	0.116543	0.536168	-1.61049
908	W	0.236613	0.446718	-1.68201
908	Y	-0.278726	0.736276	-0.975818
909	C	0.24002	0.299747	-0.81532
909	D	0.893672	-0.242215	0.339028
909	E	0.169907	-0.281144	0.414986
909	F	-1.13942	-0.467238	-1.09494
909	G	0.22173	0.587489	-1.7225
909	H	0.386307	-0.354586	0.243085
909	I	0.448354	-0.0970053	-2.23064
909	K	0.588453	0.551088	0.275458
909	L	-0.0756954	-0.220698	-0.143205
909	M	-0.385673	0.389349	-1.06157
909	N	-0.484094	-0.57407	-0.511523
909	P	-0.706756	-0.468175	0.123485
909	Q	-0.278466	-0.536225	-0.979923
909	R	0.406735	1.02799	0.180023
909	S	0.220285	0.150518	-1.53271
909	T	-0.0990034	-0.817956	-0.715516
909	V	0.564175	-0.504422	-0.998218
909	W	0.506634	0.364361	-1.64254
909	Y	0.406288	-0.076028	1.48939
910	A	0.550578	0.131535	-1.99397
910	C	-0.0409293	0.183612	-0.64113
910	D	0.357104	0.259497	0.457198
910	E	0.124647	0.629731	-1.00638
910	F	0.483088	0.571155	-1.09503
910	G	-0.433654	0.734103	1.05392
910	H	0.410263	0.237594	-0.337259
910	I	-0.0668916	-0.36479	-0.675813
910	K	-0.0355181	-0.225393	-0.14169
910	L	-0.0897466	-1.82638	-1.18259
910	M	0.0494146	0.214335	-1.87943
910	N	0.380364	0.217544	0.0577498
910	P	-0.608831	0.423056	-0.391989
910	R	-1.07296	-0.63845	-1.1454
910	S	0.358988	-0.409954	-1.8817
910	T	0.562132	0.180461	0.29376
910	V	-0.228394	-1.17493	-0.779198
910	W	0.454181	0.510265	0.304521
910	Y	0.103627	-0.191984	-0.904718
911	A	-0.536481	-0.468175	-0.0724437
911	C	-0.0236044	-0.154027	0.0823406
911	D	-0.0114028	-0.112096	-0.109644
911	E	-0.170277	0.37639	0.0113278
911	F	-0.622984	-0.188475	0.274147
911	H	0.366203	0.546666	0.772122
911	I	-0.584188	0.407162	-0.392942
911	K	0.45917	0.531914	0.09932
911	L	-0.523431	-0.673526	-0.708889
911	M	0.68714	-0.0438534	0.0113278
911	N	1.26889	0.800712	0.855893
911	P	0.911454	-0.101971	0.29376
911	Q	0.654676	0.068304	-0.608923
911	R	-0.254048	0.0939577	0.0978315
911	S	0.0644558	0.689147	-0.28444
911	T	1.41711	1.33719	0.612264
911	V	0.195928	-0.101971	1.3397
911	W	-0.340552	0.0101862	-1.1454
911	Y	0.0256523	0.0939577	0.489689
912	A	0.897992	0.335114	0.238459
912	D	0.0271395	-0.07884	-1.74922
912	E	0.0744679	-0.828705	-1.29319
912	F	0.203513	1.00145	0.874874
912	G	0.514032	0.289847	-0.308692
912	H	0.670991	0.174205	-0.727819
912	I	-0.613259	0.333299	0.0212759
912	K	0.352158	1.22356	0.0785809
912	L	-0.201517	-0.96279	0.192938
912	M	0.487808	0.479157	0.08971
912	N	0.496898	-0.00359407	-0.0258983
912	P	-0.219665	0.574654	-1.02566
912	Q	-0.054321	-0.728477	-0.806441
912	R	0.197104	-0.268999	-0.1608
912	S	0.454025	0.429196	-0.428131
912	T	0.359192	0.0277223	-0.116503
912	V	0.313538	0.917807	0.282
912	W	0.152106	0.193433	-0.0893941
912	Y	0.265163	0.298474	-0.0956195
913	A	0.0722111	1.41093	1.12263
913	C	-1.0113	0.635417	-0.0424609
913	E	-0.0530084	0.407969	0.284475
913	F	0.732407	0.460162	0.942397
913	G	0.112156	0.180461	0.0397137
913	H	-0.324847	0.0779166	-0.0166236
913	I	0.402274	-0.214129	-0.354876
913	K	-0.170277	-0.272246	0.0397137
913	L	0.112156	-0.0763175	-0.130561
913	M	-0.149934	0.106008	-0.243266
913	N	-0.165775	-0.0908663	-0.171621
913	P	-0.706756	0.264233	-0.242719
913	Q	-0.933009	0.317837	0.266147
913	R	0.732407	0.630437	0.123485
913	S	0.250987	1.1253	-0.0512163
913	T	-0.027943	-0.233523	-0.150492
913	V	0.0452658	0.316795	-0.0976129
913	W	-0.103386	0.068304	-0.779198
913	Y	-0.170277	0.068304	0.659965
914	A	0.151407	0.218517	0.0831875
914	C	-0.765792	0.371096	-1.57159
914	D	0.253002	1.21198	0.888099
914	E	0.33739	-0.774386	0.339576
914	F	-0.500633	0.636577	0.352769
914	G	-0.324718	-0.908787	0.479096
914	H	-0.0747674	-0.252303	-1.47582
914	I	0.204841	0.185607	-0.461316
914	K	0.355175	-0.215782	-0.744744
914	L	-0.0429104	0.283724	-0.707492
914	M	0.246305	0.36235	0.621726
914	N	0.766976	0.390623	0.557771
914	P	-0.4018	0.220953	-0.351668
914	Q	0.483193	0.545639	-0.661866
914	R	0.0329373	-0.108368	-0.188694
914	S	0.630971	0.50905	-0.213525
914	V	0.553629	0.480126	0.198856
914	W	-1.34103	-2.02221	-0.550206
914	Y	0.501312	0.825178	-0.113206
915	A	-0.536481	0.264233	-0.891356
915	C	0.458747	-0.214129	-0.891356
915	D	-0.170277	1.01583	-0.412994
915	E	0.931068	0.068304	0.123485
915	F	0.0146983	-0.211681	-0.111611
915	G	1.29454	1.88244	0.405918
915	H	-0.536481	-0.580333	-0.891356
915	K	0.195928	0.716941	0.0397137
915	L	-0.0248631	-0.229455	-0.184705
915	M	-0.295224	0.60796	0.0826923
915	N	-0.143278	-0.0351574	-0.135451
915	P	0.844564	1.34596	-0.0724437
915	Q	0.308085	-0.272246	0.123485
915	R	-0.170277	-0.63845	-0.412994
915	S	-0.170277	0.434508	-0.72108
915	T	-0.0213235	0.0880301	0.038892
915	V	0.0356235	0.699436	-0.763167
915	W	-0.237167	-0.817498	-0.563656
915	Y	0.844564	-0.101971	0.405918
916	C	0.366203	0.434508	0.181603
916	D	0.0865024	0.266965	0.209989
916	E	0.176314	0.177729	0.207257
916	F	0.712793	0.37639	-0.158947
916	G	-0.320938	0.587366	-0.197452
916	H	1.44793	0.434508	-0.608923
916	I	-0.366205	0.434508	-0.438648
916	K	-0.282434	-0.101971	0.0113278
916	L	0.902682	-0.101971	0.576193
916	M	-0.0581191	0.742594	0.151871
916	N	0.844564	0.546666	0.922784
916	P	0.536478	0.068304	-0.32649
916	Q	1.50362	1.08314	0.83024
916	R	0.366203	0.800712	-0.242719
916	S	0.230234	0.17016	-1.01851
916	T	-0.170277	-0.834379	0.464036
916	V	-0.0135068	0.00878548	-0.020689
916	W	0.0837701	1.13042	0.547807
916	Y	0.195928	0.800712	0.659965
917	A	-0.149396	-0.203578	-1.41288
917	C	0.0687411	0.135989	0.105325
917	D	0.521524	0.726868	0.908265
917	E	0.694808	-0.101971	0.405918
917	F	0.0152348	-0.468175	0.127563
917	G	-0.04616	-0.160128	-0.259155
917	H	0.217735	-0.0345159	-0.214651
917	I	-0.338014	0.134311	-0.376142
917	K	-0.035384	-0.326253	-1.22146
917	L	-0.050403	-0.249782	-0.0212009
917	M	0.0825953	0.0459651	-0.995451
917	N	0.0933982	0.203024	-1.35826
917	P	0.43066	0.498965	0.625666
917	Q	-1.08397	0.160028	-1.30371
917	S	-0.34918	1.6286	0.377524
917	T	0.0117982	0.34708	-0.365954
917	V	0.732407	0.546666	-0.242719
917	W	0.387826	-0.127625	0.0305177
917	Y	-2.11486	-0.896115	-2.11526
918	A	-0.159859	-0.0181997	0.436242
918	D	-1.35e-06	0.630437	0.123485
918	E	0.195928	0.91287	1.09306
918	F	0.886285	0.180461	0.612264
918	G	0.195928	-0.2979	0.0397137
918	H	-1.07296	-0.63845	-0.04679
918	I	-1.34967e-06	-0.722222	-1.1454
918	K	0.562132	0.800712	1.45926
918	L	0.844564	-0.468175	0.123485
918	M	0.47836	0.996641	0.942397
918	N	-1.34933e-06	0.546666	-0.04679
918	P	0.0941876	0.106808	-0.525152
918	Q	-0.340552	0.434508	-0.412994
918	R	-0.0422533	0.0972677	0.0801259
918	S	-0.170277	-0.468175	0.464036
918	T	-1.24324	-0.149671	-1.68188
918	V	-0.263244	-0.203711	0.0901241
918	W	0.389459	0.267036	-0.00762937
918	Y	-1.34933e-06	-0.272246	-0.496766
919	A	0.423627	-0.358755	-0.497075
919	C	0.599999	0.330431	0.726828
919	D	0.183286	0.198415	-0.0916228
919	E	0.364478	0.577766	0.0339476
919	F	-1.17624	-0.216276	-1.95348
919	G	0.536217	0.483007	-0.0684154
919	H	-0.0163121	0.87499	0.09439
919	I	-0.710841	0.24111	-0.551254
919	K	0.408963	0.302807	0.264991
919	L	0.25445	0.250912	0.351311
919	M	0.100583	-0.117717	-0.485099
919	P	0.318502	0.546666	0.978468
919	Q	0.336363	-0.141432	0.0806719
919	R	0.469099	-0.189394	-0.241756
919	S	0.248349	0.190226	-0.664627
919	T	0.652719	0.292666	-0.80251
919	V	0.190188	0.819687	0.368638
919	W	0.0256523	0.613556	0.209989
919	Y	-0.318661	0.320761	-0.418932
920	A	0.170274	-0.468175	-0.242719
920	D	1.04049	0.630437	-0.412994
920	E	-0.890779	0.305954	-0.92986
920	F	-0.340552	-0.63845	-0.242719
920	G	0.204067	0.26934	-0.00518078
920	H	0.308085	-0.63845	0.884279
920	I	-0.0027336	0.302737	0.300392
920	K	0.112156	0.604783	0.576193
920	L	0.648635	0.630437	0.405918
920	M	-0.536481	0.0770765	-0.86297
920	N	-0.112159	0.068304	-0.608923
920	P	-0.00200612	-0.234574	-0.0437516
920	Q	-0.790527	-1.00465	-0.608923
920	R	-0.424323	-0.63845	-0.242719
920	S	-0.0511796	0.633696	0.402466
920	T	-0.818913	-0.188475	-0.318805
920	V	-0.195446	-1.07154	-0.846088
920	W	0.0270761	0.307454	0.177175
920	Y	-0.282434	0.264233	-0.158947
921	A	-0.297512	-1.46137	-1.31369
921	C	0.0753229	1.17073	-2.29786
921	D	0.0438096	-0.262597	-0.34209
921	E	-0.431995	0.23438	-1.22491
921	F	-0.979642	-2.87664	-2.32652
921	G	-0.698771	0.849999	0.887285
921	H	-0.253002	0.365318	-0.70811
921	I	2.17481	2.37463	0.299106
921	K	0.415022	0.500166	0.0938921
921	L	0.16977	0.168779	0.340781
921	M	-0.491311	-0.622528	0.791423
921	N	-0.0585562	0.496164	0.454862
921	P	0.0367209	0.121176	0.00113778
921	R	-0.135909	0.13936	-0.239924
921	S	0.0917031	0.441864	-0.291373
921	T	0.0302448	0.51351	-0.539853
921	V	0.640405	-0.622162	-0.14465
921	W	0.438367	0.800712	-0.687719
921	Y	0.0909072	0.476326	-0.427024
922	A	-0.17415	1.10703	0.316017
922	C	-0.278116	0.0414166	-2.04978
922	D	0.28646	0.887785	-0.590571
922	E	0.220526	0.361682	-1.12754
922	F	-0.298277	0.391267	-0.575644
922	G	0.0931989	0.339338	-1.90844
922	H	0.682055	0.701885	0.295118
922	I	0.067905	0.567791	-0.736936
922	K	-0.605402	-0.849081	-0.890977
922	L	0.068635	-0.573652	-1.13212
922	M	0.922905	0.639065	1.31006
922	N	0.442258	0.266916	-1.46977
922	P	0.113455	-0.556852	-0.706659
922	Q	-0.114699	0.335717	0.184645
922	R	0.422016	-0.110204	-0.382923
922	S	0.237994	0.693802	-0.945512
922	V	0.429891	0.611082	-0.108742
922	W	0.683042	1.47576	-0.190965
922	Y	0.264261	-0.562808	0.126124
923	A	1.03336	3.14177	0.405918
923	C	1.21077	0.434508	0.83024
923	D	0.305353	0.618808	0.0201002
923	E	-0.128931	0.274965	-0.00528369
923	F	0.234731	-0.2979	-0.268373
923	H	0.112156	-1.37086	-0.32649
923	I	0.562132	0.434508	-0.0724437
923	K	-0.0773091	-0.204933	-0.628113
923	L	-0.141962	0.653974	-0.19824
923	M	0.536478	0.434508	0.0397137
923	N	0.47836	0.238579	0.123485
923	P	0.13781	0.160848	-0.04679
923	Q	-0.022048	0.566931	0.642548
923	R	-0.0462337	-0.239985	0.0790011
923	S	0.0112091	-0.217113	-0.0248791
923	T	0.112156	0.0101862	-0.438648
923	V	-0.0581191	-0.101971	-0.290419
923	W	0.928336	0.753012	-0.130561
923	Y	-0.228394	-0.892497	-1.31568
924	A	0.129324	-0.0561644	-0.209787
924	C	-0.00619367	-0.211887	-0.155034
924	D	0.712793	0.0101862	0.76939
924	E	-0.140992	-0.132689	-0.227019
924	F	-1.18512	-0.384404	-0.608923
924	G	0.732407	0.951374	0.190375
924	H	0.112156	-0.140475	-0.197452
924	I	0.580764	0.416644	0.232809
924	K	-0.877031	-0.696568	-0.949473
924	L	0.959915	0.898944	0.331451
924	M	0.193944	0.352372	-0.280176
924	N	-0.283232	-1.6739	-1.77653
924	P	0.854982	-0.101971	0.123485
924	Q	0.47836	0.970987	1.59103
924	R	-0.170277	0.264233	0.489689
924	S	0.0494593	0.955894	-0.892968
924	T	0.145452	-0.331455	-0.730776
924	W	-0.366205	-0.468175	0.29376
924	Y	0.262818	-0.468175	-0.975127
925	A	0.562132	-0.384404	-0.779198
925	C	-0.0413585	0.00783843	0.00777521
925	D	5.89867e-06	-0.489674	-0.519213
925	E	-1.34967e-06	0.434508	0.489689
925	F	0.174489	0.288402	-0.227242
925	G	0.629022	-0.272246	-1.1454
925	H	-0.046253	-0.0441063	0.00467233
925	I	0.366203	0.434508	0.942397
925	K	-0.536481	0.462894	0.29376
925	L	-0.0837728	0.238579	-0.804852
925	M	-1.11468	-1.58285	0.997996
925	N	0.844564	1.25342	0.83024
925	P	-0.581774	0.639878	-0.169662
925	Q	0.452706	0.716941	0.405918
925	R	-0.134629	0.684431	-0.044703
925	S	0.648635	-0.214129	0.0113278
925	T	-0.536481	-0.63845	-0.779198
925	V	0.264306	-1.12723	-0.365294
925	W	0.467618	0.36448	0.735547
926	A	-0.0705148	-0.35766	-0.636219
926	C	0.245362	0.229793	-0.0293605
926	D	-0.237167	-0.252633	0.305666
926	E	0.450905	1.13817	0.638674
926	F	0.18261	0.26293	0.469488
926	G	-0.536481	-0.101971	-0.0307226
926	H	-0.0811926	0.0298423	-0.0574996
926	I	-0.0143556	-0.17651	-0.125064
926	K	-1.07296	0.557083	0.0397137
926	L	-0.127634	-0.215465	0.00354706
926	M	-0.868755	-1.13192	-0.083859
926	N	-0.109597	-0.529078	-0.479749
926	P	-0.877031	0.0101862	-0.949473
926	Q	-1.2942	-0.441945	-0.123794
926	R	0.902682	-0.2979	0.576193
926	S	2.39541	1.50195	0.187253
926	T	-0.818913	0.152076	-0.354876
926	V	0.768478	0.460162	0.352943
926	W	0.462818	0.670826	0.509752
927	A	0.540793	0.630335	-0.258644
927	D	0.590518	-0.272246	-0.695427
927	E	0.458747	0.923287	-0.242719
927	F	0.151374	0.0482031	0.187123
927	G	0.112156	-0.185743	-0.438648
927	H	-0.754224	-0.665832	-0.248369
927	I	0.125183	0.582072	-1.15198
927	K	-0.456607	0.820619	0.165206
927	L	-0.248368	-0.288514	-0.00278798
927	M	-0.482441	0.826366	0.922784
927	N	-0.656199	-0.21678	-1.97599
927	P	0.732407	1.08314	0.29376
927	Q	1.80537	1.6669	1.57142
927	R	0.970752	0.392787	1.40619
927	S	0.555489	0.528504	-0.477662
927	T	1.46941	0.412462	0.216029
927	V	1.18991	0.36069	-0.833008
927	W	0.525555	0.231734	0.00132896
927	Y	0.170274	-0.834379	0.489689
928	A	0.700307	0.268432	-0.999394
928	C	-0.123913	0.701223	-0.195186
928	D	-0.06011	0.819948	0.162469
928	E	-0.00358635	0.979305	-0.437055
928	F	-0.0492514	-0.210609	-0.735481
928	G	-0.618812	0.118685	-0.572765
928	H	0.171829	0.448892	0.206546
928	I	-0.152945	-0.603996	-0.839279
928	K	0.252162	0.54712	0.304322
928	L	0.755391	-0.192421	0.737328
928	M	0.449644	0.251527	0.573772
928	P	0.524103	-0.0543834	-0.565274
928	Q	0.715686	0.977552	-1.13169
928	R	0.0099919	0.901474	-0.728454
928	S	0.378322	0.233121	-0.208773
928	T	-0.250399	0.757545	0.19822
928	V	-0.5139	-0.333996	-0.404835
928	W	0.71066	1.34621	0.227062
928	Y	0.169423	0.268369	-1.82444
929	A	0.615487	-0.398475	-0.0419067
929	C	0.0837701	0.867602	0.29376
929	D	1.36143	0.800712	1.22483
929	E	-0.237167	-0.705341	0.143099
929	F	-1.07296	-0.750608	-0.798812
929	G	-0.450856	0.846045	0.0963899
929	H	1.48448	-0.272841	-1.05397
929	I	-0.254048	0.264233	-0.130561
929	K	1.44238	0.434508	0.397145
929	L	0.206345	0.152076	-0.158947
929	M	0.648635	0.546666	1.11267
929	N	-0.776155	-0.421999	-0.828501
929	P	1.01484	1.16692	0.83024
929	Q	-0.0214994	-0.185309	-0.146219
929	R	-1.32476	-1.45471	-2.8506
929	T	-0.0948163	-0.199617	-0.239163
929	V	-0.366205	-0.468175	0.29376
929	W	0.243204	-0.750608	-0.402577
929	Y	-0.639866	1.43217	-0.891356
930	A	0.161961	0.488215	-0.147396
930	C	-0.170277	-0.205356	0.123485
930	D	0.671822	0.198511	-0.462401
930	E	2.18552	0.570922	1.67458
930	F	0.453708	1.14954	0.0771089
930	G	0.744479	1.02733	0.0163588
930	H	-0.148188	0.338705	-0.255263
930	I	-0.312656	0.525921	-0.408038
930	K	0.494966	-0.240544	0.308119
930	L	0.323633	0.312374	0.705518
930	N	-0.100294	0.032224	1.2781
930	P	0.590518	-0.808726	-0.04679
930	Q	0.290801	0.488843	-0.255687
930	R	0.744237	0.0144785	0.596474
930	S	-0.497523	-0.351234	-1.06667
930	T	0.345217	0.119478	-0.75828
930	V	-0.493665	0.291817	0.701564
930	W	0.525366	1.42101	0.779782
930	Y	0.527109	1.29268	0.197168
931	A	-0.405274	0.821905	-0.740944
931	C	-0.367269	-0.0769965	-1.40136
931	D	-0.123773	1.19211	-1.84106
931	E	0.517954	1.20062	1.05177
931	F	1.75767	1.73345	-1.01393
931	G	0.457584	0.435348	0.35171
931	H	-0.261696	-0.103443	-0.656045
931	I	-0.902685	-1.94341	-0.927427
931	K	0.235006	0.473362	-0.0769746
931	L	-0.463526	-0.156201	-1.4482
931	M	-0.139931	-0.146842	-0.698645
931	N	0.518812	0.167064	1.85627
931	P	0.170274	0.800712	0.772122
931	Q	0.401538	0.459646	0.051067
931	S	0.626284	0.756845	-0.458864
931	T	-0.618801	0.177711	-0.784501
931	V	1.3458	-0.384404	-0.384612
931	W	0.391856	-0.272246	0.123485
931	Y	0.88781	-0.312884	-1.48352
932	A	0.027944	-1.38483	-1.29888
932	C	-0.488924	-2.09887	-1.64071
932	D	0.366203	-0.750608	-0.354876
932	E	-0.0383173	0.00986495	0.0314424
932	F	-0.170277	-0.2979	0.29376
932	G	-1.85394	-1.99763	0.135809
932	H	-0.697086	-1.09428	0.179949
932	I	-0.637158	-0.0176102	-0.612949
932	L	1.06821	1.3315	1.86258
932	M	0.533291	0.552127	-0.478275
932	N	-0.100517	0.0934449	-0.00199539
932	P	-0.340552	-0.808726	-0.217065
932	Q	0.205966	0.41323	-0.591203
932	R	0.0489582	0.199364	-0.396908
932	S	-0.642726	0.621762	0.116056
932	T	0.872618	0.258576	-0.355683
932	V	0.57426	0.984132	0.679483
932	W	-1.10611	-2.8849	-0.995962
932	Y	-0.973353	-0.252932	-1.1092
933	A	-0.918328	-0.575705	-0.284274
933	C	-0.0727422	0.558898	-0.401724
933	D	0.47836	-0.101971	1.27524
933	E	-0.0581191	-0.272246	-0.608923
933	F	0.773831	0.927192	-0.526354
933	G	-0.749729	-1.75438	-1.16272
933	I	-0.505718	-0.712707	-2.39778
933	K	-0.706756	0.264233	0.29376
933	L	0.290516	0.577518	0.0594084
933	M	0.083382	0.835897	-1.47303
933	N	0.00836916	-2.08255	-0.848376
933	P	-0.170277	-0.101971	0.659965
933	Q	0.257776	0.73065	0.695348
933	R	-0.706756	0.264233	0.123485
933	S	-0.065099	-0.219963	-0.104526
933	T	0.150111	-0.288917	0.269254
933	V	-1.75076	0.824287	-0.357188
933	W	-0.0433307	0.460359	-0.570887
933	Y	0.130298	0.130046	-0.719568
934	A	-0.251338	0.338875	-0.608923
934	C	-0.181585	-0.0368372	-0.213228
934	D	0.103649	0.476671	0.551698
934	E	0.391856	0.37639	0.123485
934	F	0.693935	0.601532	-0.160627
934	G	-0.170277	-0.63845	-0.04679
934	H	-0.182925	-0.190449	-0.1966
934	I	0.0153442	-0.0547125	0.246043
934	K	0.908117	-0.995645	0.662995
934	L	0.29597	0.0264096	-0.439731
934	M	0.355072	0.196431	-1.40692
934	N	-0.046643	-0.16093	-0.218499
934	P	0.0256523	-1.28709	-0.891356
934	Q	-0.170277	-1.39924	-0.72108
934	R	-0.973121	-1.48302	-1.79404
934	S	0.0925426	-0.101971	0.0757849
934	T	-0.0143761	0.0286407	-0.661988
934	V	0.00645506	-0.628082	-0.684786
934	W	-0.666299	-1.06647	-0.733594
935	A	-0.145778	0.2961	-0.345751
935	C	0.636838	0.20094	-0.429349
935	D	-0.200447	-0.810722	-2.16179
935	E	0.397878	-0.0671115	-0.449365
935	F	0.738472	0.184267	-1.62737
935	G	0.467403	-0.493706	-0.263885
935	H	0.1404	0.290858	0.850861
935	I	-2.02759	-0.93207	-1.87282
935	K	0.147925	1.13657	-1.41447
935	L	0.0545339	0.0954487	-0.154773
935	M	0.355696	0.213187	0.943634
935	N	0.52082	-0.515668	-1.48003
935	Q	0.203639	-0.327855	0.0500399
935	R	-0.652716	0.00257662	-1.1254
935	S	-0.142096	0.199331	1.18904
935	T	0.380692	0.49099	-0.734181
935	V	-0.133156	0.794904	-1.21749
935	W	0.212181	-1.3303	-0.689686
935	Y	0.414786	-0.198607	-0.903905
936	A	0.408282	0.57528	1.27907
936	C	0.0146828	-0.131464	-1.42306
936	D	0.130208	0.0205587	0.280316
936	E	0.741179	0.91287	0.123485
936	F	0.119554	-0.133539	-0.154951
936	G	0.112156	-0.468175	-0.0724437
936	H	-0.366205	0.068304	0.528493
936	I	0.361504	0.810022	0.0347495
936	K	0.562132	0.630437	0.726855
936	L	-0.379109	1.0636	-0.0759291
936	M	-0.706756	0.371824	-1.08728
936	N	0.112156	-0.468175	-0.242719
936	P	0.0641566	-0.96615	-0.271105
936	Q	0.00587678	-0.211086	-0.233272
936	R	0.195928	-0.101971	-0.04679
936	S	-0.18989	0.710662	0.995801
936	T	-1.49997	-1.48509	0.445356
936	W	0.844564	0.264233	0.489689
936	Y	0.366203	-0.272246	-0.779198
937	A	0.0200151	0.838212	-1.62532
937	C	0.162807	0.712494	-0.266058
937	D	0.415063	-0.209988	-0.502045
937	E	0.244788	0.68529	-0.233775
937	F	0.375054	-0.00709	0.358133
937	G	-1.40798	0.476075	-2.61898
937	H	0.000761447	-0.156834	-0.214602
937	I	-0.16631	-0.693337	0.313894
937	K	0.418893	0.0419109	-0.999705
937	L	-0.219256	0.56265	-0.957272
937	M	-0.212623	0.556502	-0.425665
937	N	0.367294	0.333112	-0.0478358
937	P	-0.902685	-0.356018	-1.07851
937	Q	0.626581	0.364556	-1.0889
937	R	0.286011	0.221185	0.44613
937	T	-0.184156	0.350469	-1.42104
937	V	0.0806871	0.623016	-0.212637
937	W	0.219466	0.161611	-0.0507989
937	Y	0.6803	-0.129575	-0.293326
938	A	-0.706756	0.630437	-0.130561
938	C	0.847574	0.180461	-1.25756
938	D	0.562132	0.800712	-0.242719
938	E	-0.818913	-1.39924	-0.158947
938	G	0.112156	-0.2979	0.464036
938	H	0.195928	-0.101971	0.659965
938	I	-0.506157	-0.0748835	0.384052
938	K	1.01484	-0.101971	1.50453
938	L	-0.474701	-0.713686	-0.512142
938	M	0.640928	0.788645	-0.04679
938	N	0.195928	-0.101971	0.0397137
938	P	0.732407	0.800712	-0.242719
938	Q	0.254045	-0.384404	-0.242719
938	R	-0.536481	-0.272246	-0.779198
938	S	0.902682	-0.468175	0.489689
938	T	-0.0581191	-0.468175	-0.496766
938	V	-0.0581191	0.742594	-0.412994
938	W	1.40276	1.10657	0.612152
938	Y	0.383216	0.183631	0.431193
939	A	0.0649889	0.327049	-0.407561
939	C	0.520087	0.414648	-1.04216
939	D	0.188926	0.665143	0.553758
939	E	-0.281888	0.484164	-1.1184
939	F	-0.822238	-0.472504	-1.764
939	G	-0.551995	0.0346533	-0.922842
939	H	-0.913284	-0.970326	-0.904099
939	I	-0.706756	-0.468175	-1.1454
939	K	0.69992	0.427052	-0.138599
939	L	-0.988258	0.756966	-1.07737
939	M	-2.17603	-0.223426	-2.08068
939	N	0.408336	0.822466	-0.409967
939	P	1.55592	-1.31741	0.0598001
939	Q	-0.116308	-0.426582	-0.599536
939	R	1.66203	1.87121	2.82884
939	T	0.462267	-0.0975193	-0.606499
939	V	0.254045	-0.0181997	-0.354876
939	W	-0.145253	0.302248	0.423656
939	Y	1.90563	0.0431349	0.143099
940	A	0.427166	0.179096	-0.464108
940	C	0.422289	-0.225598	-0.386072
940	D	0.276365	0.776626	-0.558717
940	E	0.0512653	0.353542	0.187154
940	F	0.72449	0.992767	0.156331
940	G	-0.647694	0.489983	-0.162578
940	H	-0.0946855	0.47223	0.0237907
940	I	0.0556565	0.242027	-1.17072
940	L	-0.0907492	-0.0296277	-1.89344
940	M	0.573559	0.261215	-0.524072
940	N	0.111894	0.415874	-0.429807
940	P	-0.23899	-0.308756	-1.44362
940	Q	0.126604	0.5221	-1.06289
940	R	0.348176	-0.408698	-0.791887
940	S	-0.158995	0.0754753	-0.658434
940	T	-0.158176	1.05629	-0.740593
940	V	1.20941	0.386065	-1.57682
940	W	0.146568	-1.29897	0.258136
940	Y	0.64198	-0.142849	0.301654
941	A	-0.367254	-0.899425	-1.0598
941	C	-0.170277	-0.272246	0.0201002
941	D	-0.223419	0.674216	-0.302325
941	E	-0.170277	0.238579	0.436242
941	F	-1.34933e-06	0.630437	0.0113278
941	G	0.629022	0.264233	0.894697
941	H	0.300667	-0.0947277	0.196956
941	I	-0.902685	-1.03031	-0.32649
941	K	-0.452709	-1.11681	-0.975127
941	L	0.732407	-0.101971	0.123485
941	M	0.449974	-0.384404	-0.158947
941	N	0.741179	1.06353	1.10496
941	Q	1.00784	0.863314	1.65635
941	R	1.32522	-0.101971	-0.48343
941	S	-3.37654	-0.868504	-0.897663
941	T	-0.706756	-0.101971	-0.412994
941	V	-0.170277	-0.2979	-0.32649
941	W	-0.536481	0.604783	0.405918
941	Y	-0.536481	-0.101971	-0.608923
942	A	0.026874	0.647224	-1.10488
942	C	-0.229237	0.470866	-1.20884
942	D	0.752	1.86971	-1.58806
942	E	2.02824	0.0952897	-1.33877
942	F	-0.18989	-0.920883	-1.23191
942	G	0.365307	-0.600284	-0.525419
942	H	-1.21395	1.86701	-1.31826
942	I	-0.917024	0.0490448	-1.11204
942	K	0.251007	0.0187656	-0.758876
942	L	-0.0936355	-1.70733	-1.75108
942	M	0.310824	0.565029	0.386002
942	N	-0.209533	-0.662258	-0.440695
942	P	-0.0837728	1.04586	0.55658
942	Q	0.348099	0.252939	0.338362
942	R	0.538653	0.701167	0.238068
942	T	0.89051	1.29766	-0.498792
942	V	-1.02526	0.307367	-1.29636
942	W	-0.170277	0.996641	2.58612
942	Y	-0.27716	-0.730994	0.839012
943	A	0.125324	-1.45267	-1.0576
943	C	0.695302	0.426335	-0.287578
943	D	-0.170967	-0.316057	-0.275393
943	E	-0.340552	-0.63845	0.968051
943	F	0.220436	0.667846	-1.11294
943	G	1.78859	0.792011	-0.410854
943	H	-1.34516	-2.35105	-3.35306
943	I	0.32351	0.321441	-1.59332
943	K	-0.197575	-0.397576	0.788482
943	M	0.1391	0.359496	-0.481266
943	N	0.423524	-1.64139	0.26096
943	P	2.11577	-0.831462	-1.94998
943	Q	-0.554031	-0.82527	-0.375766
943	R	-0.118518	0.117053	1.79611
943	S	-1.1093	-1.63214	-0.510879
943	T	0.648266	1.24298	0.698068
943	V	0.648231	0.320905	-0.374108
943	W	0.848596	0.533618	0.649601
943	Y	-2.23439	-1.54759	-2.81299
944	A	-0.121342	-0.131405	-0.216227
944	C	0.404702	0.418365	-1.52084
944	D	0.124268	-0.174458	-0.0790419
944	E	-0.384694	0.649938	-2.25652
944	F	0.612596	1.10205	-0.365738
944	G	-0.721877	0.538502	-0.314646
944	H	1.32273	0.47832	0.804201
944	K	-0.312422	-0.710338	-0.882694
944	L	0.182146	0.171043	-0.393826
944	M	-0.154135	0.484544	-0.279737
944	N	-0.353743	0.63769	-0.950559
944	P	-0.536481	0.264233	0.29376
944	Q	0.257999	-0.0885104	-1.02442
944	R	-0.16868	0.225986	0.111155
944	S	0.148159	1.1488	-0.472713
944	T	0.050629	0.201491	0.11869
944	V	0.496233	0.218285	-1.47848
944	W	0.400182	0.664987	0.691392
944	Y	1.24595	0.906245	0.277223
945	A	0.467422	0.493935	-0.957075
945	C	-0.99399	1.14111	-0.698451
945	D	-0.536481	-0.956954	-0.248466
945	E	-0.0956305	-0.931152	0.648845
945	G	-1.91844	0.911116	-0.781289
945	H	-0.321818	0.606204	1.0495
945	I	-0.392078	-0.0702891	-0.464848
945	K	0.188332	0.179775	-1.05739
945	L	0.0947986	0.398321	-0.65777
945	M	0.398479	1.06379	-1.03741
945	N	0.658018	0.664134	0.629641
945	P	0.339376	-0.408094	-1.00625
945	Q	0.349153	0.154865	-0.0849034
945	R	0.104816	0.56422	-1.14502
945	S	1.19639	1.09756	-1.7623
945	T	0.347467	-0.346099	-0.936466
945	V	-0.0937156	0.112798	0.0358554
945	W	0.212553	-0.15756	-0.514918
945	Y	0.573911	0.283007	-1.13726
946	A	-1.73734	-1.30283	-1.10944
946	C	1.06014	0.34391	-0.0239668
946	D	-1.39146	0.460162	0.0961865
946	E	-0.0934931	-0.247683	-0.0935414
946	F	0.366203	1.27907	0.489689
946	G	-0.452709	1.05476	0.659965
946	H	-0.340552	-0.515876	1.66801
946	I	0.171875	-0.241375	0.203536
946	K	-0.491213	-1.07154	-1.29606
946	L	0.0837701	1.17733	1.86719
946	M	-0.0619589	-0.0788348	0.390559
946	N	-0.754456	0.0939577	-0.217065
946	P	0.47836	-0.101971	0.659965
946	Q	-0.536481	0.180461	0.29376
946	R	-0.170277	0.434508	0.29376
946	S	-1.18512	0.264233	-1.25756
946	T	-0.249312	0.0406436	0.0310947
946	W	-0.0137405	-0.312479	-0.471108
946	Y	-0.902685	-0.834379	-0.0724437
947	A	0.0713469	-0.167592	-1.37406
947	C	0.933657	0.559629	-0.658118
947	D	0.312996	0.604947	0.22029
947	F	-0.913102	-0.22768	-1.16581
947	G	0.397196	0.785766	-0.0836937
947	H	0.0236043	0.811561	-0.36528
947	I	0.340549	-0.101971	0.612264
947	K	0.11354	0.680311	-0.00524454
947	L	1.78262	0.899575	-0.595175
947	M	0.67754	-0.335225	-2.48514
947	N	0.67397	0.186997	0.696296
947	P	-0.536481	2.50591	-0.100238
947	Q	0.545226	0.857977	-0.493361
947	R	0.0602375	-0.394059	-0.10682
947	S	0.19022	-0.859697	-1.69626
947	T	-0.331348	0.372147	-1.47043
947	V	-0.18854	-0.0658725	0.149272
947	W	0.674289	0.498965	1.47117
947	Y	-0.276784	-0.265797	-2.02604
948	C	0.244212	1.00982	-1.5746
948	D	-0.184398	-0.506227	-0.853387
948	E	0.448548	0.427009	-0.532715
948	F	-1.60173	0.498837	-0.545238
948	G	-0.248234	-0.725791	-1.67809
948	H	0.509323	0.150268	-0.866443
948	I	1.54231	0.697327	1.93762
948	K	0.484541	0.0951481	0.0430489
948	L	0.435176	-0.735624	0.152808
948	M	-0.184993	-0.379387	-2.52575
948	N	1.71331	1.06288	0.0689516
948	P	0.815759	0.267735	-0.577728
948	Q	0.596795	0.433978	-0.384541
948	R	0.209771	0.202327	-1.78556
948	S	0.354992	1.25194	-0.371508
948	T	0.133953	0.217622	0.231099
948	V	-1.88756	0.686885	-1.28521
948	W	0.825366	0.0284014	-0.264295
948	Y	3.47371	2.171	1.10496
949	A	0.15066	0.126422	0.0113278
949	C	-0.779155	-0.277833	-0.477771
949	D	-0.170277	-0.101971	1.72086
949	E	0.308085	-1.00465	-0.130561
949	F	-1.24324	0.264233	-0.217065
949	G	0.0857695	0.160045	-2.37408
949	H	0.195928	0.996641	0.659965
949	I	-0.340552	0.434508	-0.412994
949	K	-0.0581191	-0.101971	0.319414
949	L	-0.170277	0.0939577	0.235643
949	M	0.623275	0.561005	0.646001
949	N	0.322219	0.247727	0.417971
949	P	0.0256523	0.546666	-0.412994
949	Q	0.114459	-0.255984	-0.0699037
949	R	-0.0815431	0.113205	-0.0876872
949	T	0.841027	0.155459	-0.771893
949	V	-1.26889	-0.664104	-1.0589
949	W	0.674289	-0.101971	0.942397
949	Y	0.928336	0.800712	0.489689
950	A	-0.155982	-0.480237	-1.44956
950	C	-0.16696	1.189	-0.397527
950	D	0.519008	0.585068	1.15032
950	F	-0.40262	-0.226549	-1.05178
950	G	0.298893	0.364828	0.506366
950	H	0.265109	-0.204142	-0.544816
950	I	-0.180977	0.663155	-0.882491
950	K	0.170428	-0.184713	0.100416
950	L	-1.26352	1.16119	-0.44171
950	M	-0.162524	-0.0511483	-0.0801512
950	N	0.627354	0.377415	-1.06449
950	P	0.0860267	0.119969	-0.170397
950	Q	0.649019	-0.717304	0.717977
950	R	0.423019	0.38276	-0.495737
950	S	0.581779	-0.0965469	0.513093
950	T	0.336622	0.305387	-1.78356
950	V	-0.746325	1.0667	-0.618108
950	W	0.773255	0.64657	-0.562014
950	Y	1.42797	-0.770145	-0.1742
951	A	1.05779	-1.51259	-0.711794
951	C	-0.763229	-0.929656	1.2421
951	D	0.0134008	0.833258	0.0169777
951	E	1.7729	0.546666	2.16212
951	F	0.299953	0.410952	-0.156303
951	G	-1.07296	1.1088	-0.779198
951	H	-0.105589	-0.074507	0.0069244
951	I	-0.379701	0.198273	-0.917325
951	K	1.1674	0.904678	1.29345
951	L	-1.02526	-0.420475	0.387511
951	M	-0.57297	-2.14628	-0.839089
951	N	0.243376	0.0479155	-0.000886765
951	P	0.170274	0.068304	-0.975127
951	Q	0.366203	0.779749	0.668737
951	R	-0.885804	-0.971706	1.28776
951	S	0.628507	1.80153	0.371528
951	T	0.4464	0.356777	-0.242719
951	V	-1.79227	-1.09495	0.0644531
951	W	0.811883	0.912892	-0.733936
952	A	-0.170277	-0.554679	-0.608923
952	C	-1.20278	-0.081131	-0.588083
952	D	-0.170277	-0.468175	0.576193
952	E	0.47836	0.0101862	0.235643
952	F	0.171179	-0.0174661	0.0559278
952	G	-0.239232	-1.32522	-0.64706
952	H	0.0563389	-0.0065117	0.0846849
952	I	-0.0581191	-0.384404	-0.242719
952	K	-0.877031	-0.892497	-0.949473
952	L	0.394589	-0.468175	0.0397137
952	M	-0.340552	0.91287	-0.412994
952	N	0.0344248	-0.63845	-0.949473
952	P	-0.594598	-0.808726	0.149139
952	Q	0.195928	0.104375	-0.354876
952	R	0.366203	0.800712	0.772122
952	S	-0.28738	-0.186321	-0.458095
952	T	0.449974	1.80914	-0.525152
952	V	1.01484	-0.101971	0.576193
952	W	0.262818	-0.834379	0.335481
953	A	0.0350455	0.0168057	-1.85687
953	C	-0.427546	-0.96148	-1.24569
953	D	0.451377	0.0811734	-1.68907
953	E	0.316329	-0.0923615	0.184379
953	F	0.939248	0.520846	-0.92168
953	G	1.26928	0.980743	0.412946
953	H	-0.41886	0.32651	-2.23175
953	I	-0.564567	-1.20936	-2.3109
953	K	-0.174942	0.310159	-2.09961
953	L	1.30798	1.36829	0.265967
953	M	0.521637	-0.24503	1.04501
953	N	-0.0367184	0.0108267	-1.53315
953	Q	0.552225	0.798135	-0.398533
953	R	-0.695987	-0.180213	-0.914776
953	S	0.772956	0.538851	0.618298
953	T	0.333214	0.424555	0.196997
953	V	0.278204	-0.931717	-1.65569
953	W	0.811203	0.946399	1.16865
953	Y	-1.15673	0.879508	-0.975127
954	C	-0.20826	-0.663465	-1.33426
954	D	-0.65836	0.0128878	-2.28628
954	E	0.478487	0.633356	0.0627611
954	F	0.195928	-0.2979	0.464036
954	G	0.433151	0.569485	-1.1729
954	H	1.29542	1.48236	1.47631
954	I	0.308085	0.0939577	0.123485
954	K	-0.213602	0.843827	-1.00987
954	L	0.125077	-0.0278815	0.0438096
954	M	1.37572	1.1186	-1.023
954	N	-0.378033	1.37107	-1.76681
954	P	0.519824	0.440946	-0.448897
954	Q	0.305444	1.08429	0.717384
954	R	-0.124468	1.48743	-0.108633
954	S	-0.133413	0.417452	1.54085
954	T	-2.47151	-1.04757	-2.33938
954	V	-1.60346	-0.332374	-0.80658
954	W	-0.838527	0.0121242	-1.71027
954	Y	0.684707	-1.00465	0.209989
955	A	-0.340552	0.0101862	-0.04679
955	C	-0.0324655	-0.696568	-1.11975
955	D	0.122705	-0.0340904	0.0513338
955	E	0.0256523	1.08314	-1.1454
955	F	0.507317	-0.665676	-0.496766
955	G	1.78078	0.842433	0.241365
955	H	0.558968	0.51651	-1.09553
955	I	-0.545253	-1.74584	-1.52038
955	K	0.184546	0.00372985	0.283615
955	L	-0.295769	-0.169346	-0.650644
955	M	-2.13988	0.208813	-2.32448
955	N	0.112156	0.546666	0.209989
955	P	0.366203	-0.0154674	0.698768
955	Q	-1.25846	-2.05481	-1.47495
955	S	0.570904	-0.442522	0.235643
955	T	-0.556094	0.177729	0.743736
955	V	-0.228394	-0.160089	0.271714
955	W	-0.790527	-0.101971	-0.346104
955	Y	-0.491213	-1.80395	-0.357309
956	A	0.226687	-0.0698282	-0.0202143
956	C	0.284703	0.277946	0.03138
956	D	-0.237167	0.371824	-1.04202
956	E	0.562132	-0.101971	0.612264
956	F	0.514096	0.280891	-0.390698
956	G	-0.366205	-0.118852	-0.438648
956	H	0.0422231	-0.0422388	0.247213
956	I	-1.28741	1.34135	-1.41797
956	K	0.0925426	-0.63845	0.714508
956	L	2.96711	1.59504	0.731668
956	M	0.306741	0.567295	-0.573044
956	N	-0.648638	-0.172408	-0.944803
956	P	-0.857418	-1.26747	-0.846088
956	Q	0.122656	-0.526293	-0.583269
956	R	0.606585	1.33465	-0.32649
956	S	-0.0837728	0.331123	-0.0440577
956	T	1.82004	-0.0392871	1.59064
956	V	-0.777934	-1.163	-1.37175
956	W	0.671053	1.35086	-2.47776
957	A	-0.701033	0.037485	-0.787971
957	C	0.577416	0.485864	0.335941
957	D	0.846997	1.73115	0.945315
957	E	0.146258	-0.260774	-0.450705
957	F	0.956722	0.37639	0.0201002
957	G	0.449974	0.630437	0.377532
957	H	-0.0291959	-0.700182	-0.529402
957	I	-0.265314	0.419364	-0.25731
957	K	0.0837701	0.51828	0.547807
957	L	0.333254	0.0626542	0.184726
957	M	-0.180765	-0.878838	-1.32787
957	N	0.648635	0.0101862	-0.242719
957	P	0.123533	0.603329	0.300072
957	R	-0.874598	-0.661187	-0.67338
957	S	-0.727434	-0.27843	-0.557898
957	T	0.254045	0.348004	-0.158947
957	V	-0.232007	-0.802954	-1.14507
957	W	0.732407	1.23381	0.83024
957	Y	0.366203	0.0939577	-0.130561
958	A	0.581483	0.437513	-0.763389
958	C	0.25905	1.11505	1.12674
958	D	-0.335892	0.658372	-2.64327
958	E	-0.0668916	-0.618837	0.360651
958	F	0.340549	1.37098	-0.608923
958	G	0.282163	1.16703	-0.121513
958	H	1.91073	1.66351	0.469671
958	I	0.732407	0.742594	0.235643
958	K	0.7707	0.805272	0.840807
958	L	0.799297	0.927209	0.867099
958	M	-0.818913	-0.101971	-0.0920572
958	N	0.761689	0.679309	-1.66271
958	P	1.36941	-1.49343	-1.63418
958	Q	0.201495	0.577294	-0.106396
958	R	-0.0449659	-1.52703	1.51308
958	T	0.245982	0.217268	-1.42254
958	V	-0.832248	-0.52951	-0.329707
958	W	0.892265	1.33121	0.616186
958	Y	-0.706756	-0.468175	-0.04679
959	A	0.909945	0.592983	1.69199
959	C	-0.0409662	-1.21314	-0.989652
959	D	-0.142006	-0.338658	-0.605121
959	E	0.818911	0.97976	-0.608923
959	F	0.508684	0.923287	0.322146
959	G	1.56481	-1.75952	-1.02401
959	I	0.102548	-0.0440712	0.0499147
959	K	-0.830634	0.632155	-1.26573
959	L	0.195928	-0.272246	-0.412994
959	M	-1.4772	-1.02538	-0.999241
959	N	0.0504261	-0.2071	-0.21659
959	P	0.590518	0.37639	0.29376
959	Q	-0.459852	-0.104333	0.357137
959	R	-0.799989	0.429571	-1.49342
959	S	0.253988	-0.46725	-1.69381
959	T	0.366203	1.02804	-0.608923
959	V	0.674289	0.0101862	0.659965
959	W	0.366203	0.716941	0.405918
959	Y	-0.300691	-0.107383	-1.43391
960	A	1.36427	-0.0291803	0.962313
960	C	-0.429454	-0.119699	-0.78808
960	D	0.112156	0.697327	0.55658
960	E	-0.433096	-0.535065	-1.21229
960	F	0.732407	0.264233	0.772122
960	G	-0.944406	-1.77878	-0.480369
960	H	0.338577	-0.0577473	-0.283705
960	I	0.00541397	0.474345	0.211756
960	K	0.366203	0.546666	0.894697
960	M	0.685532	1.01231	-1.4089
960	N	0.536478	-0.468175	0.190375
960	P	-0.366205	0.1471	-0.57012
960	Q	-0.655469	0.830947	-1.65936
960	R	-0.536481	-0.468175	-0.242719
960	S	-1.37254	-1.32161	-1.44853
960	T	0.0558892	0.195967	-0.08201
960	V	0.321522	0.372015	-0.475945
960	W	-0.0668916	-0.730994	0.0309413
960	Y	-0.0196148	-0.750608	-0.525152
961	A	0.0690341	0.134782	-1.23362
961	C	-0.300259	-0.145134	-1.48483
961	D	0.0801063	-1.30458	-0.581148
961	E	0.366203	-0.272246	-0.242719
961	F	-0.969575	-0.730994	-0.505538
961	G	0.0256523	-0.63845	0.123485
961	H	0.391856	0.356777	-0.412994
961	I	-0.0659088	0.047282	0.223044
961	K	0.195928	0.434508	0.0757849
961	L	0.193474	-0.318521	-0.592142
961	N	0.0444706	-1.1371	-0.981947
961	P	-0.594598	-0.63845	-1.31568
961	Q	0.195928	0.434508	0.782539
961	R	-0.105774	-0.103124	-0.259558
961	S	0.109395	-0.273696	-1.27763
961	T	0.611078	0.170982	-1.68941
961	V	0.0658968	0.223501	-0.0623541
961	W	-0.546898	-0.224546	-0.789616
961	Y	-0.170277	-0.101971	0.29376
962	A	-2.35226	-1.86476	0.325064
962	C	0.0953438	0.18545	-0.224621
962	D	0.562132	0.0101862	-0.346104
962	E	-0.366205	0.350737	1.73213
962	F	-1.43139	-1.72886	-2.57637
962	G	-0.112159	0.0486905	-0.525152
962	H	0.270156	0.367504	0.325703
962	I	0.387225	0.339381	-0.760478
962	K	-0.142483	0.762055	-0.751404
962	M	0.14365	-0.190553	-0.851983
962	N	-1.35e-06	1.16194	1.18376
962	P	0.00755001	0.474916	0.231742
962	Q	0.336404	0.675745	1.20372
962	R	0.49326	1.46859	-0.567202
962	S	0.458747	1.84908	-0.04679
962	T	-1.27346	0.880997	-0.89545
962	V	0.037743	0.901732	0.10664
962	W	0.308958	0.408286	-0.140753
962	Y	-0.705091	-1.01722	-1.93168
963	C	-0.818913	0.264233	0.342869
963	D	-0.170277	1.1953	0.942397
963	E	0.0711192	0.0502908	0.0449054
963	F	0.562132	0.434508	0.123485
963	G	0.549062	-0.326683	0.156807
963	H	1.09861	1.51624	0.83024
963	I	-0.170277	0.546666	-0.242719
963	K	-0.340552	-0.526293	0.489689
963	L	-0.428112	1.05096	0.160945
963	M	-0.198662	-1.39924	-0.637309
963	N	0.54525	-1.20058	-0.975127
963	P	0.366203	0.264233	0.489689
963	Q	-0.556094	-0.920883	-0.133294
963	R	-0.7993	-0.00456542	-1.01363
963	S	-0.661388	0.156013	0.011059
963	T	-0.013741	0.337639	-0.188535
963	V	0.648635	-0.468175	0.29376
963	W	-0.574985	-0.535065	-0.357309
963	Y	-0.902685	-0.834379	-0.438648
964	A	0.4091	0.494402	-0.704563
964	C	0.0281516	-0.483347	-0.121316
964	D	0.264751	-0.713726	0.289258
964	E	0.19976	0.322914	-0.461736
964	F	0.27467	1.28545	-0.200297
964	G	0.0865673	0.609793	-2.27437
964	H	0.113484	-0.185699	-0.516268
964	I	0.662889	0.538535	-0.0203027
964	K	1.0352	0.505737	-0.154924
964	L	0.139487	-0.0683695	-0.546673
964	M	0.242724	0.262726	-0.0970895
964	N	0.555597	0.261011	0.130229
964	P	0.151027	0.601877	-1.47294
964	Q	0.26745	0.528772	-1.09086
964	R	0.397286	0.0507354	-0.15644
964	S	-0.218881	0.376627	0.311783
964	T	0.735494	0.227341	-0.563807
964	W	0.0502262	0.176207	-0.154698
964	Y	-0.312432	-0.237126	-1.34835
965	A	0.427763	1.01051	-1.33622
965	C	0.0767608	0.166048	0.277581
965	D	-0.170277	-0.101971	-0.0440577
965	E	1.01484	1.33719	1.42076
965	F	-0.170277	-0.468175	0.29376
965	H	-1.09435	-0.299795	-1.02326
965	I	0.562132	0.460162	0.123485
965	K	-0.366205	-0.468175	0.322146
965	L	-1.46755	-1.76545	-0.807584
965	M	-1.71389	-0.932789	-2.23904
965	N	0.195928	2.71849	-0.04679
965	P	-0.452709	-0.580333	-0.525152
965	Q	0.700124	-0.269813	-0.289856
965	R	0.366203	0.716941	0.68835
965	S	-0.0653673	-0.0921697	-0.184887
965	T	0.303519	-0.214129	-0.891356
965	V	-0.25678	-0.0181997	0.601847
965	W	-0.536481	-0.478593	-0.561223
965	Y	1.01484	-0.468175	-0.0724437
966	A	0.122023	0.331949	0.637761
966	C	-0.609506	0.746912	-0.42433
966	D	-0.161784	0.73878	0.782146
966	E	-0.229532	0.0115198	-3.21926
966	F	0.343017	0.364698	0.76531
966	G	0.106991	0.634772	-0.510914
966	I	0.299273	0.20632	0.118114
966	K	0.746836	0.0921474	-1.07774
966	L	1.22394	-0.10445	-0.200553
966	M	0.199485	0.486965	-0.51269
966	N	0.0538568	0.118491	-0.331474
966	P	0.814862	0.969175	-0.339301
966	Q	0.0889512	0.05782	0.504396
966	R	0.0476723	-0.340699	-1.34779
966	S	0.180868	-0.552961	0.363547
966	T	0.0202005	0.0467682	-0.449178
966	V	0.925496	0.687544	-0.436985
966	W	-1.17536	0.771085	-1.37041
966	Y	0.397584	0.463035	0.0568934
967	A	0.46894	1.01616	0.667043
967	C	0.950214	1.03005	-0.677518
967	D	-0.555754	1.16895	0.0537429
967	E	-0.536481	0.498965	0.123485
967	F	0.0865024	-0.381672	0.0501312
967	G	0.701584	1.10441	-0.963482
967	H	0.282431	-0.468175	-0.242719
967	I	-1.80537	-2.27354	-0.620991
967	K	-0.452709	-0.750608	-0.939056
967	L	0.0511661	0.0393518	0.0227337
967	M	-0.228394	-0.442522	-0.04679
967	N	-0.736695	0.0291131	-0.863949
967	P	0.50218	0.666297	-0.0754199
967	Q	-0.368938	-1.22897	0.181603
967	R	0.184298	0.572487	-0.00506895
967	T	0.0221664	-0.142663	1.07392
967	V	-0.0289385	0.101236	-1.69877
967	W	0.0148637	-0.386664	-0.767966
967	Y	-0.170277	0.264233	0.464036
968	A	0.334296	0.390623	-0.289961
968	C	-1.42204	-1.6018	-2.26861
968	D	-0.141081	0.685359	0.362694
968	F	0.461775	0.448221	0.833468
[truncated: 23,285 more rows]

## Sheet: Fig2D,Fig5C,SupFig4D
Position (index= start of polyprotein)	AminoAcid_Mutation	Enrichment_IC50 (log2)	Enrichment_IC90 (log2)	Enrichment_IC99 (log2)
863	A	-0.0264022	-1.16663	-1.09427
863	C	-0.128198	-0.496977	-1.22015
863	D	-0.214702	-0.583481	-0.121537
863	E	-0.0963363	-0.2141	-0.168177
863	F	-0.0225125	0.512388	0.24452
863	H	-0.41063	-0.413206	0.0487383
863	I	-0.41063	-0.242931	-0.147191
863	K	2.05215	1.13811	0.585218
863	L	-0.497134	0.207045	-0.233694
863	M	-0.94711	-1.14561	-0.317466
863	N	1.22446	1.22189	0.585218
863	P	-0.41063	-0.0726555	-0.147191
863	Q	-0.0444263	0.123273	0.951422
863	R	-0.0444263	0.489478	0.585218
863	S	-0.41063	-0.242931	-0.147191
863	T	-0.0444263	-0.0726555	0.219013
863	V	-0.776835	-0.242931	-0.147191
863	W	-0.0317624	-0.132087	-0.361723
863	Y	-0.693063	-0.525363	-0.429623
864	A	-0.171232	-0.0842705	-1.89238
864	C	0.262175	0.758309	-1.19783
864	D	0.274898	-0.162591	-3.74425
864	E	-0.126406	-0.0802882	-0.888809
864	F	0.0440607	-0.0557729	-3.52071
864	G	-0.249622	-0.0819406	-2.41639
864	H	-0.230082	0.239209	-3.25994
864	I	0.203407	0.448575	-1.09294
864	L	0.370661	0.541369	-0.926922
864	M	0.31825	0.283131	0.190677
864	N	0.264166	-0.0298952	0.392738
864	P	-0.00789469	0.109502	-2.12544
864	Q	0.188812	0.00868976	-1.64065
864	R	0.254668	-0.181195	-0.801186
864	S	-0.145879	0.141442	-0.171573
864	T	0.579523	0.13885	-0.715655
864	V	0.542362	0.411106	-1.59814
864	W	-0.676737	-0.180969	-0.273604
864	Y	-0.752696	-1.54224	-0.285481
865	A	0.0986491	-0.108451	-1.13641
865	C	0.00738582	0.0844465	-1.08769
865	D	0.28881	-0.152211	0.142084
865	E	0.269984	-0.0230319	-0.977352
865	G	0.217113	0.106077	-0.236545
865	H	-0.0130156	-0.104699	-2.25651
865	I	0.277728	0.0601908	-0.311904
865	K	-0.0876531	-0.44611	-0.505723
865	L	-0.0290509	-0.0647249	-0.482938
865	M	0.127745	0.0132968	-1.09247
865	N	0.00137757	-0.283603	-0.264095
865	P	0.154449	0.18768	-0.201028
865	Q	0.0935764	-0.00214122	-1.04973
865	R	-0.140197	-0.777611	-0.054646
865	S	-0.108739	-0.210844	0.37643
865	T	0.174941	-0.0377734	-0.530774
865	V	0.243913	-0.00550593	-0.0188352
865	W	0.209546	0.250673	-0.669162
865	Y	0.287699	0.165005	0.10133
866	A	-0.000525178	-0.220708	-1.45571
866	C	0.0448464	0.0754161	0.774963
866	D	-0.156096	-0.0106354	-0.385188
866	E	0.170324	-0.179582	-1.20779
866	F	-0.0371021	-0.0989201	-2.7343
866	H	0.542475	0.0692461	-0.772188
866	I	-0.37275	-0.630594	-3.12342
866	K	-0.117051	-0.551483	-0.800465
866	L	0.114479	0.0806395	-1.79999
866	M	-0.185649	0.163916	-0.990056
866	N	0.217404	0.0911095	-2.92287
866	P	-0.205263	-0.308631	-2.55706
866	Q	-0.253305	-0.316677	-0.0524686
866	R	-0.270881	-0.347207	-0.93721
866	S	0.221485	-0.270431	-0.786074
866	T	-0.121979	0.147497	-0.507161
866	V	-0.175489	0.0809723	0.608618
866	W	0.459933	0.364908	-0.378346
866	Y	-0.0505766	-0.429422	-0.0842475
867	A	0.153495	-0.00460945	-0.944346
867	C	-0.689538	-0.444209	-0.869905
867	D	0.280169	-0.189537	-1.08133
867	E	0.248172	-0.149502	-3.75868
867	F	-0.498219	-0.57551	-2.19647
867	G	0.257569	0.108845	-2.64183
867	H	0.290188	0.429235	0.0897359
867	I	0.61051	0.116146	-2.17703
867	K	-0.343042	-0.843311	-0.624271
867	L	-0.951935	-0.470625	-0.806341
867	M	-0.0561765	-0.62933	-1.28382
867	N	-0.0716511	0.0147369	1.1473
867	P	-0.0977307	-0.000266436	-3.09012
867	R	0.588757	0.382639	-0.929694
867	S	-0.0224932	0.208407	-1.17351
867	T	0.156461	-0.229898	-1.52393
867	V	-0.331824	-0.510697	-0.384456
867	W	-0.272062	-0.302396	-2.70039
867	Y	0.13439	-0.0824087	-1.06888
868	A	-0.0270314	-0.823653	0.190827
868	C	0.145014	-0.0592771	-0.397364
868	D	0.41003	0.0199357	-4.67895
868	E	0.231698	0.40559	-0.847287
868	F	0.385119	0.144114	-1.38268
868	G	-0.00312132	0.118976	-0.812829
868	H	0.631951	0.429339	1.01491
868	I	0.160889	-0.551172	-4.14016
868	K	-0.139103	0.0628916	-1.92807
868	L	-0.234187	-0.609839	-1.4674
868	M	-0.605103	-0.271582	-1.87635
868	N	-0.22725	-0.400334	-0.806188
868	P	0.0960266	-0.104051	0.836142
868	R	-0.338215	-0.724421	-3.37355
868	S	-0.113948	-0.577057	-3.07021
868	T	-0.661362	-0.528565	-2.1705
868	V	0.101551	0.53796	0.494455
868	W	-0.333914	0.0184306	-3.32345
868	Y	0.121003	-0.367481	-1.76512
869	A	-0.549028	-0.500835	-2.40541
869	C	0.0374359	0.205308	-0.541145
869	D	-0.0284862	-0.102985	-2.81754
869	E	0.273729	0.200362	-1.23986
869	F	0.145576	-0.189035	0.85496
869	G	-0.107935	0.0847077	-0.0966199
869	H	0.0803275	-0.12439	-0.217868
869	I	-0.525293	0.857894	0.0927243
869	K	-0.402039	-0.035525	1.17423
869	L	0.409707	0.215693	-2.23735
869	M	-0.260737	-0.458516	-3.50553
869	N	-0.33735	-0.190712	-0.940684
869	P	-0.145727	-0.209816	0.448292
869	Q	-0.222353	-0.153916	0.653997
869	R	-0.155437	-0.412347	-4.08838
869	T	0.0168067	-0.169714	-0.868291
869	V	0.106494	0.507559	-2.97868
869	W	-0.219842	-0.256272	-1.27216
869	Y	0.17286	0.406936	1.57111
870	A	-0.314661	-0.168821	-1.50432
870	C	0.134197	-0.472251	-0.825993
870	D	-0.464028	-0.392074	-0.877091
870	E	-0.353109	-0.354591	0.2781
870	F	-0.190041	0.200034	-3.15425
870	H	-0.0887636	0.354697	-0.571679
870	I	-0.885905	-1.75071	-2.34533
870	K	0.531022	0.426217	-3.43044
870	L	-0.637097	-0.967854	-3.492
870	M	0.337078	-0.40448	-1.89207
870	N	-0.369829	0.207129	-2.14137
870	P	0.836634	-0.206173	-1.48851
870	Q	-0.643346	-0.474425	-0.19612
870	R	0.291683	-0.580171	-1.18954
870	S	-0.75044	-0.32647	-0.663936
870	T	-0.976287	0.162828	-2.58883
870	V	0.0523434	0.165273	0.555486
870	W	1.52122	-1.10711	-0.795827
870	Y	-0.719562	-0.296069	-3.63655
871	C	0.0706628	0.769304	-1.56453
871	D	-0.156456	0.288996	-0.0730175
871	E	-0.232169	-0.255423	-1.23264
871	F	0.16192	1.99286	-0.599898
871	G	-0.102391	-0.191932	-0.726271
871	H	0.413257	-0.662277	-0.932741
871	I	0.810557	0.489478	0.219013
871	K	-0.259318	-0.610402	-2.0856
871	L	-0.693063	-0.355088	-0.429623
871	M	-0.693063	0.273935	-0.795827
871	N	-1.014	-1.04223	-1.11676
871	P	0.0186724	0.721077	0.756165
871	Q	0.810918	0.786973	-1.5231
871	R	-0.214702	0.489478	0.0487383
871	S	0.0225445	0.160101	0.872517
871	T	0.0855519	0.0688158	-0.770158
871	V	-0.53193	-1.71207	-2.80145
871	W	-0.522788	0.123273	-0.429623
871	Y	-0.0182683	0.480946	0.173536
872	A	1.50152	1.65722	1.35141
872	C	0.284379	-0.761141	-2.0906
872	D	0.433935	-0.413206	0.219013
872	E	-0.832519	-1.09791	-0.831899
872	F	1.29033	2.09998	-1.00782
872	G	0.492053	0.489478	0.585218
872	H	-0.776835	0.463824	-0.147191
872	K	0.151503	0.123273	-0.317466
872	L	0.331532	0.061088	-1.11779
872	M	0.161224	0.806414	0.386015
872	N	0.0317238	-0.0226873	-0.0944223
872	P	0.858257	1.62933	1.1217
872	Q	0.151503	0.319202	0.0487383
872	R	-0.751181	-0.949685	-0.853945
872	S	-0.0735897	0.0695032	-0.514899
872	T	-0.0444263	-0.242931	0.219013
872	V	0.931613	0.644178	0.714698
872	W	0.321778	-0.413206	0.0487383
872	Y	-0.580906	0.235431	0.0487383
873	A	-0.0832325	-1.40619	-1.53511
873	C	-0.152872	-0.163587	0.069
873	D	0.24138	0.4318	0.0815385
873	E	0.10668	0.203119	0.543666
873	F	0.289174	0.429443	-0.611677
873	G	0.437363	-0.901002	-2.21984
873	H	0.215765	0.231887	-1.77951
873	I	-0.381307	0.789327	-1.63583
873	K	-0.660787	-0.859394	-1.69218
873	L	0.180985	0.107568	-2.8584
873	M	0.17002	0.0783444	-1.26412
873	N	-0.553555	0.0491815	0.840624
873	P	0.640282	0.489478	-0.121537
873	Q	-0.787745	-0.122724	-4.38328
873	R	-0.463291	-1.03697	-1.90541
873	S	-0.655023	-0.876569	0.209032
873	T	-0.064731	0.082171	-0.490993
873	V	0.143023	0.0464381	0.446143
873	W	-0.0482003	-0.0811023	0.582168
874	A	0.31693	0.195843	-0.438066
874	C	0.37858	0.40454	-1.1141
874	D	-0.863338	-0.77941	-1.33231
874	E	-0.729134	-1.18169	-1.73458
874	F	-1.39211	-0.858206	-0.566537
874	G	-1.294	-1.66278	-1.20083
874	H	0.328722	1.0397	-0.566537
874	I	0.109901	0.0069285	-3.5323
874	K	0.800139	0.601635	0.414942
874	L	-0.101946	0.0375805	-0.530688
874	M	-0.0948693	-0.00294304	-0.123988
874	N	-0.384977	-0.949685	-0.121537
874	P	1.07588	-0.578105	-1.38505
874	Q	-0.240355	-0.609135	1.32576
874	R	0.0574296	0.132433	-1.15422
874	S	0.343083	0.516277	-3.4261
874	T	0.107385	-0.076026	-2.53165
874	W	-0.0807205	0.0759957	-0.530954
874	Y	1.50091	-0.0470018	0.481833
875	A	0.621198	0.0872074	-1.35138
875	C	-0.18679	-0.277104	-2.57298
875	D	-0.17342	-0.850308	-2.44699
875	E	-1.41049	0.591871	-1.63583
875	F	-0.580906	-0.77941	-0.317466
875	H	-0.422221	-0.307384	-4.02477
875	I	0.0393452	0.659753	-0.0634191
875	K	-0.0444263	0.123273	0.585218
875	L	0.492053	0.235431	0.0487383
875	M	-0.387431	0.487508	-2.16652
875	N	0.208434	0.178044	-1.40309
875	P	-0.430244	-0.413206	-0.599898
875	Q	0.297636	0.666039	0.870316
875	R	-0.0444263	0.855682	0.0487383
875	S	0.393993	0.65547	0.336999
875	T	1.45071	-0.0365843	-1.16203
875	V	-0.301068	0.138255	-0.0770568
875	W	-0.613854	-0.284167	-0.962556
875	Y	1.14069	1.22189	0.951422
876	A	0.762327	0.762827	-1.45123
876	C	-0.00720103	-0.0652241	-0.140476
876	D	-0.011578	-0.0266055	-0.0943393
876	E	-0.908182	-0.0918454	-0.496513
876	F	0.34487	1.19767	-0.125756
876	G	0.229171	-0.1772	-1.89908
876	H	-1.05927	-0.721292	-0.795827
876	I	-0.192777	-0.176687	-0.539606
876	K	-0.219597	-0.0957083	-0.430368
876	L	-0.384977	-0.949685	-0.487741
876	M	0.0979778	0.116477	-2.12404
876	P	0.279894	0.406949	-0.570094
876	Q	0.461361	-0.627154	-1.47638
876	R	0.321778	-0.0470018	-0.317466
876	S	0.26527	0.259346	-1.62266
876	T	0.00409072	0.0634964	-0.479483
876	V	-0.182249	0.35071	-1.50472
876	W	0.492053	-0.290631	-0.68367
876	Y	-0.307989	-0.132615	-0.577693
877	A	-0.0444263	0.685406	0.0487383
877	C	-0.327675	-0.0467398	-0.0990189
877	D	-1.14577	-0.695638	-1.24854
877	E	-0.240355	-0.609135	-0.68367
877	G	-0.0160404	0.123273	-0.317466
877	H	0.509671	0.274295	-1.55217
877	I	-0.0731635	0.246042	-1.58037
877	K	-0.0300574	0.555451	-1.75663
877	L	0.423499	0.592433	0.185981
877	M	-0.578502	0.609038	-1.36031
877	N	-1.59575	0.0198885	-0.966103
877	P	-0.439016	-0.441592	-0.175577
877	Q	-1.31331	-0.346316	-0.317466
877	R	0.427673	0.153597	-0.61465
877	S	0.687982	0.123273	0.219013
877	T	-0.776835	-0.609135	-0.147191
877	V	-1.03252	-0.0432015	-1.78392
877	W	1.42566	1.40829	-2.61215
877	Y	0.417112	0.221552	-0.463969
878	A	0.980832	-0.609135	0.219013
878	C	0.912138	-0.263125	-1.47799
878	D	-0.497134	0.601635	-0.599898
878	E	0.182322	0.453406	-0.0542232
878	F	-0.693063	-0.891567	-0.429623
878	G	0.151503	-0.583481	-0.487741
878	H	0.405549	-0.271317	0.0203523
878	I	-0.496639	-1.02485	-2.48043
878	K	-0.297366	0.306216	-1.39374
878	L	-0.0444263	-0.891567	-0.429623
878	M	0.852086	0.273935	-0.34312
878	N	0.0677311	0.77191	0.244667
878	P	-0.580906	-0.77941	-0.317466
878	Q	-1.35503	-0.00221909	-1.26187
878	S	-0.776835	0.123273	-0.513395
878	T	-0.0597752	0.0705411	0.150462
878	V	0.0493602	-0.345807	-2.01389
878	W	-0.776835	-0.242931	0.219013
878	Y	-0.0444263	-0.242931	0.219013
879	A	-0.335039	-0.503977	-1.95256
879	C	1.2219	0.939948	-2.13111
879	D	-0.0456136	0.357431	-0.0299922
879	E	-0.403354	0.223685	-0.604528
879	F	-0.418811	-1.82234	-1.31269
879	G	0.0264652	0.358726	-2.56659
879	H	0.125849	0.405706	0.219013
879	I	0.34215	0.0817235	-0.400685
879	K	-0.776835	-0.130773	-0.317466
879	L	0.143482	0.289125	-0.854498
879	M	-0.238035	-0.478071	-0.677773
879	N	-0.693063	-0.695638	-0.966103
879	P	-0.693063	0.37732	-0.259348
879	Q	0.0112584	0.135179	-1.3992
879	R	-0.0444263	-0.242931	0.219013
879	S	-0.0444263	1.22189	0.585218
879	T	1.08257	0.517863	0.331171
879	W	-0.065289	0.0649453	-0.478807
879	Y	-0.240355	-0.975339	-0.513395
880	A	-0.439016	-0.807796	-1.24854
880	C	0.188682	0.398212	-0.211357
880	D	0.60421	0.293549	0.86765
880	E	-0.0777875	0.166344	-0.453443
880	F	-0.000887471	0.258162	1.02509
880	G	0.608881	0.039502	-0.68367
880	H	0.60421	-0.0726555	-0.147191
880	I	0.102932	0.347594	-0.787452
880	K	-0.471079	-0.461134	-1.98842
880	L	0.13876	0.0882635	-0.961505
880	M	0.0266927	-0.00121577	-1.85422
880	N	-0.276426	-0.73171	-0.353537
880	P	0.640282	0.123273	0.219013
880	Q	0.383112	-0.619552	0.725462
880	R	0.125849	0.489478	1.31763
880	S	0.551851	-0.687931	-1.12867
880	T	0.0421092	0.329132	0.88838
880	W	-0.29604	-0.12834	-1.28461
880	Y	0.321778	0.489478	0.0487383
881	A	0.236475	-0.282554	-2.61109
881	C	-0.277085	-0.0990471	0.470438
881	D	0.0362979	0.213285	0.743041
881	E	-0.0444263	-0.242931	0.219013
881	F	0.433935	-0.413206	0.0487383
881	G	-1.11738	-0.949685	-0.853945
881	H	-0.0246402	-0.389487	-0.525373
881	I	0.34917	0.413485	-1.72386
881	K	-0.356055	-0.202083	-0.431284
881	L	0.217547	0.265163	-2.54308
881	M	-0.776835	0.830028	0.219013
881	P	-0.264777	-0.439782	-0.678015
881	Q	-0.439184	-0.336066	-2.17704
881	R	-0.436982	-0.168134	-0.452937
881	S	0.852541	0.533603	-2.07513
881	T	0.115453	-0.60324	-2.32515
881	V	-0.245636	0.0273842	-3.11448
881	W	-0.41063	0.405706	-0.0350332
881	Y	0.0173709	-0.00486557	-0.23457
882	A	-1.6214	-0.319017	-1.81067
882	C	0.0793589	0.02339	-0.227076
882	D	0.0589587	-0.187246	-1.22892
882	E	-0.290293	0.20207	-1.94083
882	F	0.471312	0.119559	0.110724
882	G	1.02853	0.855682	0.585218
882	H	0.340535	0.110161	-2.00736
882	I	-0.580906	-1.06184	-0.599898
882	K	-0.469551	-0.543164	-1.3888
882	L	-0.406905	0.234643	-2.45254
882	M	-0.254319	0.4415	0.184941
882	N	-0.94711	-0.77941	-0.317466
882	P	-0.151039	0.445598	-2.17
882	Q	-0.740144	-0.647443	-3.18475
882	S	0.530856	-0.268584	-0.147191
882	T	-0.0275451	0.70502	0.0399658
882	V	-1.05927	-0.721292	-0.259348
882	W	-0.453658	0.150848	0.470316
882	Y	0.244539	0.513245	-0.667865
883	A	-0.971878	-0.236179	-1.94083
883	C	-0.12376	-0.458174	-2.14849
883	D	0.350164	-0.130773	-0.317466
883	E	-0.94711	-0.413206	-0.853945
883	F	0.687982	1.00634	-0.233694
883	G	-0.186316	-0.242931	0.244667
883	I	-1.31331	-1.14561	-0.317466
883	K	-0.78239	-1.13477	-1.94172
883	L	-0.41063	0.123273	-0.147191
883	M	-0.298473	0.235431	-0.317466
883	N	-0.186541	0.181093	-2.04628
883	P	-0.116091	-0.56475	-1.12656
883	Q	-0.112389	0.12163	-0.577998
883	R	-0.41063	0.659753	0.585218
883	S	0.547738	0.573249	-0.214081
883	T	0.302164	0.37732	-1.13638
883	V	-1.91668	-0.583481	-0.75056
883	W	0.511666	-0.0273883	0.518327
883	Y	0.101421	0.12314	0.0140263
884	A	-0.00786001	-0.189483	-0.826151
884	C	-0.610794	-0.556991	-0.129639
884	D	-1.7079	-0.101041	-0.712056
884	E	-0.306771	-0.534136	-2.15999
884	F	-0.504178	0.220248	-0.340577
884	G	0.292455	-0.125798	-1.66515
884	H	-0.391017	-1.51182	-0.946489
884	I	0.136702	-0.92359	-1.3955
884	K	-0.121722	-1.07866	-1.02533
884	M	-0.205081	-0.272968	-2.23292
884	N	-1.04697	-1.23169	-1.77872
884	P	-0.00276942	-0.0215076	0.129038
884	Q	-0.160587	0.0562364	-3.02877
884	R	-0.0570004	-0.63908	-3.63564
884	S	0.670821	-0.0399093	-0.925649
884	T	0.76784	0.898428	-0.125989
884	V	-0.41063	0.250585	-0.838791
884	W	0.125849	-0.721292	-0.259348
884	Y	-0.449434	-1.38035	-0.918402
885	C	0.491558	0.150572	-0.712056
885	D	0.13192	-0.066965	0.0301795
885	E	-0.857962	-0.558915	-0.197222
885	F	-0.0201857	-0.0545161	-0.61569
885	G	1.24578	1.92906	-1.7654
885	H	-0.41063	0.575981	-0.513395
885	I	-0.472545	-0.858206	0.667924
885	K	0.199203	0.441777	-1.17245
885	L	0.612983	0.680431	0.0487383
885	M	-0.751181	0.0651556	-0.853945
885	N	-0.863338	-0.695638	-0.966103
885	P	-0.0854924	1.02779	1.07706
885	Q	-0.41063	-0.129128	-1.59513
885	R	0.321778	-0.0470018	-0.121537
885	S	0.161158	0.420435	-1.97531
885	T	0.492053	0.123273	0.219013
885	V	-1.22954	-0.525363	-0.599898
885	W	-0.138615	-1.26819	-0.269766
885	Y	0.121637	0.56543	-1.83308
886	A	-0.0471259	-0.534383	0.109984
886	C	-0.0120816	0.349409	-2.82544
886	D	-0.258655	0.578659	1.376
886	E	-0.293597	0.206176	-1.66109
886	F	-0.120513	-0.749678	-0.824213
886	G	0.753317	0.94082	-2.23031
886	H	0.712148	0.955857	-1.02478
886	I	1.18691	0.803249	0.13351
886	K	-0.108749	-0.382638	-1.82239
886	L	-0.606221	-0.100304	-1.84339
886	M	-0.275566	-0.501919	-3.95327
886	N	0.112557	0.0297108	0.275298
886	P	0.0393452	0.039502	0.106856
886	Q	-0.191824	-0.0873443	-0.260022
886	R	0.726615	0.58251	-2.72002
886	S	0.0367159	0.334258	0.213198
886	V	0.13772	0.542541	-3.30697
886	W	0.614628	-0.242931	-0.317466
886	Y	0.29085	-0.548099	-1.03056
887	A	0.305011	-0.00799285	0.370482
887	C	0.219272	0.0756345	0.657391
887	D	0.107479	-0.113926	-0.650806
887	E	0.195517	0.10881	-0.795951
887	F	0.529102	0.389935	-1.38886
887	G	0.0814385	-0.106393	0.0663145
887	I	-0.0483351	0.0555523	-0.291795
887	K	0.265389	0.0479911	-1.257
887	L	-0.0111868	0.0712199	0.00808968
887	M	0.118691	-0.160611	-0.867079
887	N	0.12161	0.0394441	-0.735009
887	P	0.068882	0.0779364	-3.04197
887	Q	0.0456569	0.000367309	-0.138933
887	R	-0.242871	-0.283034	-1.52918
887	S	0.168596	0.0322559	0.00867792
887	T	0.439346	0.23489	-1.50036
887	V	0.484326	0.401196	0.575543
887	W	0.181617	-0.125619	-2.52944
887	Y	0.245817	0.353278	0.644657
888	A	0.198495	0.556533	0.0437257
888	C	0.565531	0.387249	-0.969495
888	D	0.134417	-0.0158312	0.298657
888	E	0.0897379	0.0864859	0.280193
888	F	0.352835	0.578917	0.801867
888	G	-0.3678	-0.606158	-0.554942
888	H	0.310605	0.22146	-2.4224
888	I	0.326034	0.142805	1.33792
888	K	0.119885	0.0635136	-0.305696
888	L	0.216607	0.187902	-1.01146
888	M	-0.035734	0.0569163	-0.439758
888	P	0.541226	0.217282	-2.29963
888	Q	-0.471149	-0.7384	-0.679372
888	R	0.281945	0.259111	0.110738
888	S	0.00850005	0.0423091	0.501515
888	T	0.212165	-0.00696308	-0.906454
888	V	0.365645	-0.0573539	0.942644
888	W	0.112663	0.165965	0.159861
888	Y	0.0970014	-0.247739	-0.61334
889	A	1.31096	0.123273	0.219013
889	C	0.238006	-0.0470018	-0.317466
889	E	0.110283	0.0690902	-0.0475789
889	F	1.05692	0.830028	0.219013
889	G	-0.240355	-0.746461	-0.795827
889	H	-1.24642	-0.863181	-0.317466
889	I	-0.0444263	0.123273	0.219013
889	K	-0.128198	0.123273	0.219013
889	L	0.296124	0.209777	-1.16203
889	M	-0.522788	-0.187246	-1.22892
889	N	0.596904	1.13618	-2.55593
889	P	-0.0444263	0.319202	-0.147191
889	Q	-0.0444263	1.05434	0.219013
889	R	-0.536123	-0.821131	-1.0916
889	S	0.0677311	-0.667253	-0.853945
889	T	-1.18428	-0.367939	-0.554631
889	V	-0.156388	-0.168073	-0.376729
889	W	-0.94711	-0.329434	-0.429623
889	Y	-0.180002	0.259363	-0.00349968
890	A	-0.128198	-0.43886	-0.513395
890	C	-0.362304	-0.00204514	-0.0810149
890	D	-0.693063	-0.525363	-0.429623
890	E	0.0677311	1.02596	-0.317466
890	F	0.120671	0.206254	0.877848
890	G	0.19344	0.358429	-1.66202
890	H	1.27896	0.110423	0.223827
890	I	0.223678	0.192483	-3.14139
890	K	1.09575	0.0887167	-0.278962
890	L	0.331537	0.248739	-0.553921
890	M	0.0174368	-0.569407	-2.99629
890	N	-0.36293	-1.80467	-0.97652
890	P	-0.298473	-0.77941	0.0487383
890	Q	0.833293	-0.0887228	-0.529462
890	R	-0.273472	-0.0187574	-0.954349
890	S	-0.639023	-0.753756	-0.658016
890	T	1.11882	-0.609135	0.219013
890	V	1.55576	1.11663	-2.2959
890	Y	0.296395	0.252137	0.501949
891	C	0.166658	0.293798	-0.905467
891	D	0.330878	0.195912	-0.222349
891	E	0.00231346	0.1453	-0.763342
891	F	0.206658	-0.106377	-0.510119
891	G	0.612208	0.886568	-1.36615
891	H	0.0775642	0.0578979	0.682461
891	I	0.301341	0.207833	0.383188
891	K	-0.00616983	0.211852	-0.171162
891	L	0.193795	0.328551	-0.849358
891	M	0.107344	0.0201509	0.0112192
891	N	0.236935	0.303093	-0.0247046
891	P	-0.0576294	0.751051	0.736717
891	Q	0.0896994	-0.0328498	-1.19429
891	R	0.174419	0.181572	-1.28273
891	S	0.324043	0.475089	-0.51725
891	T	0.293847	0.311071	-0.430527
891	V	-0.00495908	0.0311522	-0.364985
891	W	2.14147	2.06183	-1.6698
891	Y	0.0106414	0.273862	0.487846
892	A	0.0596336	0.303997	-3.86046
892	C	-0.0166938	0.48685	1.32578
892	D	-0.447882	-0.347359	-0.0294824
892	E	0.0148949	-0.0823709	-0.797676
892	F	0.66856	-0.659229	-2.95224
892	G	0.748009	0.20393	-1.86869
892	H	0.401803	0.438814	0.646448
892	I	0.0393452	-0.807796	-0.712056
892	K	-0.160735	-0.294357	-0.695494
892	L	-0.0311708	0.271137	0.166162
892	M	-0.00456564	0.475697	-0.844005
892	P	-0.503174	-0.0169708	-0.862718
892	Q	0.273465	0.0838635	0.767983
892	R	0.168811	0.284302	-0.040514
892	S	0.223928	0.127006	-1.42663
892	T	0.111772	0.418838	-1.7296
892	V	0.321778	-0.0470018	-0.317466
892	W	0.245692	1.06203	-0.712056
892	Y	0.342979	0.316495	-1.14767
893	A	0.0770195	-0.00110349	-1.38683
893	C	0.166663	0.351571	0.599513
893	D	-0.497134	0.489478	-0.599898
893	E	0.125849	-0.242931	-0.147191
893	F	0.00585682	0.00620525	-0.542063
893	G	-0.580906	-0.77941	0.219013
893	H	-0.149147	0.00578416	-0.544493
893	I	-0.0524391	-0.0295024	-0.613665
893	K	0.150232	0.0486091	-0.0623825
893	M	0.18171	0.18932	-0.929099
893	N	0.00504702	0.699496	-2.57554
893	P	1.16634	0.235431	0.0487383
893	Q	0.856612	-0.211627	-0.806245
893	R	0.305569	0.403954	-3.21201
893	S	-1.19573	-0.171395	-1.34454
893	T	-0.182704	0.0470997	-2.3702
893	V	0.170902	-0.144918	-2.37413
893	W	0.276995	0.200188	-2.35756
893	Y	1.5021	1.20313	-1.58517
894	A	0.152563	0.137874	-0.00955857
894	C	0.120862	-0.352189	0.229176
894	D	-0.147415	-0.14866	-0.484469
894	E	-0.718483	-0.870784	-1.4457
894	F	0.041793	0.201403	-0.343302
894	G	0.00837796	-0.0351772	-0.280729
894	H	-1.81708	-1.02812	-1.19573
894	I	0.22016	-0.0571338	-0.0709739
894	K	0.726785	-0.159159	-1.33231
894	L	0.0187035	-0.543643	1.09776
894	M	0.313941	0.712704	-1.1466
894	N	-0.321585	0.684341	-1.56176
894	P	0.687982	0.489478	0.951422
894	Q	0.910808	1.16793	-1.12867
894	R	0.464259	0.897403	0.0487383
894	S	0.492053	0.123273	0.951422
894	T	0.376617	-1.67855	-1.86524
894	W	0.0592675	-0.506165	-2.44134
894	Y	0.823177	0.955037	-2.04549
895	A	0.584597	-0.242931	-0.599898
895	C	0.130685	0.174003	0.085988
895	D	0.950801	0.235431	0.0487383
895	E	-0.298473	0.319202	0.0487383
895	F	0.747374	0.637824	-2.4437
895	G	0.0470033	0.24592	-0.30276
895	H	0.274077	-0.695638	-0.966103
895	I	0.60421	0.489478	0.219013
895	K	-0.834952	-1.14561	-0.121537
895	L	-0.156584	-0.242931	0.565604
895	M	0.800139	0.181391	-0.966103
895	N	-1.03088	-1.14561	-0.68367
895	P	0.60421	-0.242931	0.219013
895	Q	0.405549	-0.525363	-0.429623
895	R	1.50689	1.56244	1.38452
895	S	-0.128198	-0.0726555	-0.147191
895	T	-1.05927	-1.25777	-0.795827
895	V	1.02853	0.123273	0.585218
895	Y	0.797932	0.422442	-2.30578
896	A	0.729059	0.85133	-2.14046
896	C	-0.259228	-0.343847	-0.601324
896	D	0.0460754	0.434716	-0.906685
896	F	-1.44314	-1.92407	-1.46213
896	G	-1.05927	-0.695638	-0.966103
896	H	0.456342	0.892578	-0.439243
896	I	1.05419	-0.0470018	0.0487383
896	K	0.0455068	0.220032	-0.344886
896	L	0.415004	0.591739	0.691808
896	M	-0.679315	-0.60416	-1.21517
896	N	0.171899	-0.609135	0.219013
896	P	0.60421	0.489478	0.585218
896	Q	0.076072	0.259123	-0.75912
896	R	1.33662	0.489478	-0.147191
896	S	-0.156761	-0.346181	-1.37612
896	T	0.390021	-0.234539	-0.784701
896	V	2.2466	-0.0742975	1.0524
896	W	0.0116339	0.280094	-0.381923
896	Y	-0.111317	-0.139546	1.921
897	A	1.08384	1.03177	-2.22232
897	C	0.137195	0.234717	-2.483
897	E	-0.00361124	0.858645	1.06664
897	F	-0.0444263	0.44421	0.47306
897	G	-0.606559	-0.609135	-0.513395
897	H	-0.277101	-0.556608	-1.68882
897	I	0.0112584	0.305455	-0.384356
897	K	0.90773	-1.10954	-0.770174
897	L	0.20962	0.207045	-0.0634191
897	M	1.0646	-0.184813	-0.795827
897	N	0.146884	0.186229	0.205841
897	P	0.276511	0.463824	0.47306
897	Q	0.344369	0.691634	-0.716257
897	R	-1.60616	-0.456985	0.56839
897	S	-0.106364	0.0664029	-1.30254
897	T	0.533774	0.893857	-0.317466
897	V	0.833668	0.319202	-0.68367
897	W	0.321778	-0.159159	0.668989
897	Y	0.0248641	0.110926	0.227386
898	A	0.318063	0.00996196	-0.0658497
898	C	-0.191543	-0.0548995	-0.932665
898	D	-0.207738	-0.259397	-1.9019
898	E	-0.0451813	-0.441856	0.388882
898	F	0.294454	0.361225	0.187028
898	G	0.505946	-0.152713	-0.308965
898	H	0.156024	0.0537219	-0.674899
898	I	0.223421	-0.0265259	0.347048
898	K	-0.0200661	-0.299673	0.695229
898	L	0.137702	0.224653	-0.262115
898	M	0.0521597	-0.0335073	0.793797
898	N	0.328866	0.204698	0.518348
898	P	0.0266297	-0.34108	-1.59154
898	Q	0.143778	0.0768215	0.146746
898	R	0.116288	-0.212326	0.870877
898	T	-0.134489	0.0844511	-0.623221
898	V	-0.085955	-0.0895313	-0.502761
898	W	0.0214802	0.32488	-0.0837817
898	Y	0.154708	0.0464984	0.337475
899	A	0.213194	0.123613	-1.0554
899	C	-0.309703	-0.0969038	-1.66195
899	D	0.511124	-0.271971	-1.73243
899	E	0.0727577	0.0212037	0.906068
899	F	-0.412522	0.332528	-1.5615
899	G	0.0755696	0.0747839	-0.731592
899	H	0.29236	0.269376	-1.53939
899	I	0.0508352	-0.0333311	-0.805555
899	K	-0.313631	-0.325351	-1.1128
899	L	-0.245895	-0.108445	0.331433
899	M	-0.0358938	0.157303	-1.04303
899	N	0.221378	-0.05104	-0.956919
899	P	0.263606	0.684181	-0.828118
899	Q	0.234962	0.0301108	-0.816258
899	R	-0.274797	-0.204413	-0.315902
899	T	0.283519	0.168459	-0.274262
899	V	0.189094	0.107622	-2.29898
899	W	-1.36532	-1.68513	-4.05076
899	Y	0.0502939	-0.241759	-1.55869
900	A	0.0389529	0.210666	-0.349566
900	C	0.869463	-1.09791	-0.63597
900	D	-1.11738	-0.949685	-0.853945
900	E	0.0677311	0.405706	0.0487383
900	F	-0.0444263	0.463824	0.389289
900	G	-0.128198	-0.0726555	-0.147191
900	H	-0.104151	-0.0861611	-0.255042
900	I	1.02853	-0.413206	0.0487383
900	K	1.02853	0.659753	0.951422
900	L	0.433935	0.489478	0.414942
900	M	0.296124	-0.242931	-0.147191
900	N	0.274077	-0.496977	-0.317466
900	P	-0.0157812	0.0321167	-0.650364
900	Q	-0.156584	-0.978071	-0.882331
900	S	0.0189306	0.204981	8.62797e-05
900	T	0.0393452	-0.413206	-0.233694
900	V	1.14069	0.123273	1.1217
900	W	-0.558859	-0.0686574	-1.58037
900	Y	0.238006	-0.609135	0.219013
901	A	0.218393	0.601635	0.0487383
901	C	0.388668	-0.329434	-0.599898
901	E	0.173945	0.18529	0.18409
901	F	-0.00714864	0.140155	-0.974875
901	G	-0.0403756	0.0932136	0.651191
901	H	0.970414	0.855682	0.0487383
901	I	-0.139425	-0.0462481	-0.54153
901	K	-0.0444263	-0.242931	-0.259348
901	L	-0.240355	-0.609135	-0.147191
901	M	-0.0444263	-0.413206	0.0487383
901	N	-0.0956533	-0.149234	-0.4163
901	P	-0.393749	0.252312	-0.496513
901	Q	-1.11738	-0.10512	-1.02422
901	R	0.321778	0.293549	0.219013
901	S	-0.0444263	-0.0726555	0.389289
901	T	0.687982	-0.0470018	-0.317466
901	V	0.0589587	0.252312	-0.214081
901	W	-1.12616	-0.421978	-0.496513
901	Y	-0.186316	-0.949685	-0.317466
902	A	-1.39982	-1.06184	-0.599898
902	C	0.321778	-0.130773	0.160896
902	D	0.109452	-0.583481	-0.853945
902	E	1.22446	0.123273	1.1217
902	F	0.193191	0.41609	0.203653
902	G	-0.41063	-0.609135	0.389289
902	H	0.276511	0.011116	-0.0634191
902	I	0.0894016	0.133707	1.0092
902	K	-0.326859	0.0367697	-0.599898
902	M	-0.226297	-0.172935	-0.147214
902	N	-0.751181	-0.301048	-0.853945
902	P	-0.2182	-0.953183	-1.99486
902	Q	0.267738	-1.174	0.360903
902	R	-0.631316	-0.405498	-1.29895
902	S	-0.0205457	-0.124794	0.34686
902	T	0.151503	-0.413206	-0.233694
902	V	0.853867	0.395586	0.681624
902	W	0.0355028	-0.503587	-0.697352
902	Y	-0.326859	-1.06184	-0.599898
903	A	0.421617	0.273935	-0.966103
903	C	0.967281	1.67086	-1.66515
903	D	0.0421222	-0.0242657	0.404317
903	E	-0.872111	-0.874686	-1.51135
903	F	-0.0356793	-0.23909	-0.284534
903	G	-1.20993	-1.57871	-0.75056
903	H	0.116637	0.112151	-0.131545
903	I	1.68926	0.573643	-0.450044
903	K	-0.303405	-0.336305	-2.55268
903	M	0.478118	0.214777	-1.736
903	N	0.970414	0.489478	0.585218
903	P	0.00992017	-0.126876	-0.244192
903	Q	0.0224639	0.0198885	-0.317466
903	R	0.321778	-0.525363	-0.429623
903	S	0.0484206	0.215689	-0.354444
903	T	-0.41063	-0.496977	-0.68367
903	V	0.262531	0.835595	-2.40569
903	W	-0.693063	-0.637521	-0.907985
903	Y	0.321778	-0.0470018	0.0487383
904	A	1.18596	0.827595	-0.214081
904	C	-0.636091	0.0980625	-1.03179
904	D	-0.128198	-1.09791	-1.17245
904	E	-0.0386161	0.00837872	-0.180148
904	F	0.240505	1.08454	-2.35861
904	G	-0.0721298	-0.805787	0.0359506
904	H	-0.0160404	-0.77941	-0.317466
904	I	0.031595	-0.164514	-0.471464
904	K	0.145462	0.301533	-0.560671
904	L	0.262783	0.297254	0.400575
904	M	-1.8252	-1.18792	-1.99486
904	N	-0.214702	0.43136	-0.487741
904	P	-0.124793	0.299551	0.0407672
904	Q	-0.214702	-0.130773	-1.48297
904	R	0.321778	-0.242931	0.219013
904	S	-0.888992	-0.0726555	-0.0634191
904	T	-0.316441	-0.807796	-1.07826
904	W	0.558943	0.489478	0.755493
904	Y	-0.0444263	-1.14561	-0.317466
905	A	0.185677	-0.0121647	-1.84382
905	C	-0.445092	0.316049	-3.39234
905	D	-0.0444263	-0.77941	0.414942
905	E	0.218393	-0.0470018	-0.233694
905	F	-0.226608	-0.463616	-0.00167205
905	G	-0.827267	-1.06184	-1.78501
905	H	0.0520697	0.227511	-0.359528
905	I	0.154882	0.532094	-0.560742
905	K	0.151503	-1.06184	-0.429623
905	L	-1.31331	-0.0726555	-1.04987
905	M	-0.626753	-1.57373	-0.829356
905	N	-0.439016	-0.413206	-1.24854
905	P	0.774486	-0.242931	0.219013
905	Q	-0.337276	-0.516167	-0.806245
905	R	-0.0132611	0.252595	-0.288235
905	T	0.578286	0.252882	-0.141186
905	V	-1.44929	-1.19509	-1.38178
905	W	-0.664677	-0.242931	-0.68367
905	Y	-0.284725	-0.421895	-0.820584
906	A	0.168068	0.075966	-0.298653
906	C	0.148288	0.362724	-0.282439
906	D	0.107788	-0.485007	-2.35893
906	E	0.0497532	0.117315	0.601641
906	F	0.0271486	0.402131	-0.496555
906	G	0.334572	-0.146877	-1.81409
906	H	0.0562852	-0.251515	-2.45747
906	I	0.293554	0.117812	-1.20244
906	K	0.283177	0.262905	0.456476
906	L	0.81805	-0.207963	-3.37595
906	M	0.271194	0.235705	-0.144471
906	N	0.350256	0.510412	-0.489052
906	P	-0.0444263	-0.242931	0.219013
906	Q	0.299442	0.267092	0.540959
906	R	0.0801533	0.181062	-1.40577
906	T	0.0280723	-0.198164	0.423301
906	V	0.812276	-0.222029	-3.10014
906	W	0.287057	0.622643	0.985444
906	Y	0.301093	0.542171	-0.0484962
907	A	0.553128	0.832874	0.141267
907	C	0.236832	0.0758762	-2.42172
907	D	-0.609292	-0.611867	0.0487383
907	E	-0.565261	-1.11503	-1.2436
907	F	0.108598	1.1807	0.120649
907	G	-0.00108843	-0.218426	-1.2663
907	H	0.183435	0.566211	0.205495
907	I	0.203317	0.0414301	-3.79331
907	K	-1.19518	-0.0410225	-0.453376
907	L	-0.0274783	0.392088	-2.51766
907	M	0.257621	1.45291	-1.56193
907	N	0.128769	0.39742	-0.0454691
907	P	0.503689	0.531019	0.0338071
907	Q	-0.153238	0.27205	-1.9703
907	R	0.327008	-0.16637	0.99101
907	S	0.514217	0.330315	-2.93453
907	V	-0.382669	0.0355651	-2.92668
907	W	0.371967	0.655599	-0.436743
907	Y	-0.0166094	-0.26046	-0.759768
908	A	0.0922647	0.328546	0.811768
908	C	-0.124898	-0.220077	-1.05844
908	D	0.363507	0.57325	-0.321491
908	E	0.272698	0.360438	-0.48368
908	F	0.149551	0.133907	-0.72952
908	G	0.484052	0.0475383	-3.17838
908	H	-0.141497	-0.0138213	-0.244941
908	I	0.424141	0.166286	0.537624
908	K	0.323168	0.132001	-0.0559641
908	L	0.0346388	0.169808	-0.207889
908	M	0.409463	0.413616	0.715117
908	N	0.275864	-0.146449	0.134065
908	P	-0.538206	-0.180747	-3.01257
908	Q	0.272901	0.238667	-0.387211
908	R	0.348183	-0.00605369	-1.40584
908	S	0.205811	0.143258	0.134596
908	V	0.325023	0.216943	-0.507551
908	W	1.11868	0.696341	-0.558053
908	Y	-0.383873	-0.569376	-2.09706
909	C	0.2769	0.406115	-1.19648
909	D	0.360635	0.575397	-0.40397
909	E	0.215771	0.167562	-0.0594997
909	F	-0.958839	-0.764892	-2.23695
909	G	0.260157	0.521678	-0.526241
909	H	0.0861327	0.207821	-0.253778
909	I	0.550465	0.713927	-1.89894
909	K	0.20737	-0.120656	-0.0686523
909	L	0.0848637	0.186974	-0.385155
909	M	0.480102	0.091588	-0.553308
909	N	0.434855	-0.045362	-1.98213
909	P	1.39474	0.207045	-0.0634191
909	Q	0.423833	-0.0300936	-0.751972
909	R	0.0583897	0.233454	0.602475
909	S	0.355669	0.270712	-0.677162
909	T	0.307077	-0.062355	-1.0697
909	V	0.166266	0.184753	-3.60031
909	W	0.172034	-0.272559	0.413584
909	Y	0.198819	0.204738	-0.709565
910	A	0.338932	-0.071911	-1.18708
910	C	0.00950314	-0.147696	-0.911181
910	D	0.242887	0.149868	0.21136
910	E	0.0822304	0.00641758	-0.445913
910	F	0.24001	0.0682923	-0.0262505
910	G	0.364002	-0.209638	-0.378801
910	H	-0.0274621	-0.158349	-1.78646
910	I	0.858257	-0.242931	0.219013
910	K	0.0328715	0.194185	-0.365565
910	L	1.69146	1.29483	-1.74023
910	M	0.301168	0.301061	-1.26587
910	N	0.175554	-0.0784952	-1.84591
910	P	-0.0613844	0.211929	-0.0763043
910	R	-0.776835	-0.43886	-0.147191
910	S	0.00621148	0.231768	-1.8814
910	T	-1.42547	0.556368	-0.795827
910	V	-0.863338	-0.695638	-0.233694
910	W	0.151332	-0.218479	0.493839
910	Y	0.225578	-0.184937	-0.241019
911	A	-0.776835	0.039502	-0.147191
911	C	0.0534787	-0.177175	-0.0291112
911	D	-0.152771	-0.160426	-0.599839
911	E	-0.921456	-1.20373	-1.39042
911	F	0.687982	0.547595	0.106856
911	H	-0.751181	-0.583481	0.414942
911	I	-0.0670628	0.171818	-0.0672674
911	K	-0.184887	-0.492002	-1.49487
911	L	0.259007	0.634814	-0.784583
911	M	0.238006	-0.563868	-0.384356
911	N	-0.240355	-0.496977	-0.317466
911	P	-0.156584	0.37732	0.302785
911	Q	-0.0577614	0.148443	-0.895666
911	R	-0.634945	0.583667	0.839264
911	S	-0.94711	-0.0112761	-0.468128
911	T	-0.580906	-0.583481	-0.487741
911	V	0.106235	-0.0753877	-0.712056
911	W	0.558943	0.643356	0.0487383
911	Y	0.238006	0.659753	0.585218
912	A	0.115139	0.0953433	-0.534361
912	D	0.17348	-0.151905	-3.90406
912	E	-0.59107	-0.56662	-2.65764
912	F	0.0483708	-0.20263	-0.140925
912	G	0.151044	0.0703494	-2.25595
912	H	0.404579	-0.193271	0.160524
912	I	0.511819	-0.119504	0.263654
912	K	0.0695803	0.145525	1.61386
912	L	-0.302237	-0.418538	-1.6926
912	M	-0.324321	-0.541729	-2.3628
912	N	-0.0341709	0.0845866	-0.387403
912	P	0.150157	0.410156	0.296433
912	Q	-0.535823	-0.177916	-1.94522
912	R	0.00276426	0.197629	0.699677
912	S	-0.180459	-0.0512879	0.650934
912	T	0.091506	-0.0132219	-3.60423
912	V	0.232713	0.217918	-0.206036
912	W	-0.260222	-0.326683	0.890621
912	Y	0.351043	0.0413239	0.745045
913	A	-0.349105	-0.0234775	-2.43628
913	C	-0.0110652	0.147862	-0.829356
913	E	0.0393989	0.122332	0.304567
913	F	1.06946	0.545162	-0.664056
913	G	-0.468748	-0.949685	-0.487741
913	H	0.25429	0.500679	0.124672
913	I	-0.729134	-0.449277	-0.63597
913	K	0.388668	0.123273	0.219013
913	L	0.662328	0.874872	0.537517
913	M	0.0721924	-1.42907	-3.01583
913	N	-0.0183519	-0.0475907	-0.38372
913	P	-0.468748	-0.949685	-0.487741
913	Q	0.325945	-0.568897	-2.3733
913	R	-0.0444263	0.123273	0.755493
913	S	-0.183323	-0.122593	-1.46766
913	T	0.0469737	0.217211	-0.390854
913	V	-0.622627	-0.407227	-0.789848
913	W	-0.214702	-0.0470018	-0.121537
913	Y	0.321778	0.589316	-0.0634191
914	A	0.0372608	0.0410465	-0.551813
914	C	0.456373	0.284455	-1.88171
914	D	0.266223	0.335843	-2.03052
914	E	0.0678256	0.25261	-2.14297
914	F	-0.0170817	-0.275295	-2.54627
914	G	0.775014	0.6371	0.724194
914	H	0.162643	-0.176821	-0.761897
914	I	0.0555636	0.0190387	0.815279
914	K	0.432665	0.258457	-1.78747
914	L	0.0969099	-0.0730871	-1.17418
914	M	0.104115	0.157924	0.398786
914	N	0.124947	0.256814	0.296522
914	P	0.231323	0.538445	-0.357447
914	Q	0.255237	0.278486	0.152063
914	R	0.00204251	0.147415	-0.455046
914	S	0.283846	0.297701	0.403185
914	V	0.129188	0.0392778	-0.208163
914	W	0.370991	-0.0961285	-0.556467
914	Y	-0.0928476	0.594023	-1.31682
915	A	0.125849	0.942185	0.585218
915	C	0.400574	0.319202	0.414942
915	D	-0.318086	0.347588	0.244667
915	E	-0.0444263	-0.242931	0.219013
915	F	-0.141881	0.0220447	-0.659296
915	G	-0.326859	0.743524	0.47306
915	H	-0.0921266	-0.242931	0.219013
915	K	0.492053	-0.242931	0.389289
915	L	0.0701139	0.214159	-0.445189
915	M	0.0824714	0.0871621	0.613926
915	N	-0.310969	-0.038043	0.18497
915	P	-0.580906	-1.06184	-0.599898
915	Q	0.20962	-0.159159	-0.429623
915	R	0.60421	0.855682	0.585218
915	S	0.0677311	-0.480096	-0.535018
915	T	0.0439688	0.279899	0.178145
915	V	0.218126	0.262481	0.344006
915	W	-0.00835512	1.53957	-0.345852
915	Y	-0.477521	-1.15439	-1.22892
916	C	-0.214702	-0.837528	-0.658016
916	D	-0.384977	0.0061408	-0.513395
916	E	0.321778	0.37732	-0.0634191
916	F	1.26326	0.209777	0.0230846
916	G	-1.16992	-1.25918	-3.18855
916	H	-0.975496	-1.174	-1.07826
916	I	-0.41063	-0.242931	0.389289
916	K	-1.49236	-1.32466	-0.496513
916	L	0.0873446	0.0307295	-0.580285
916	M	0.0677311	0.37732	-0.233694
916	N	-1.63182	0.000698505	0.0964386
916	P	0.696342	0.640139	-0.516127
916	Q	-0.888992	-1.0875	-0.429623
916	R	-0.0444263	0.123273	0.585218
916	S	-0.273493	-0.13029	-1.3582
916	T	-0.240355	0.123273	1.83722
916	V	-0.0943863	-0.143003	-0.310094
916	W	1.31096	0.123273	0.585218
916	Y	0.388668	0.123273	0.219013
917	A	0.0467476	-0.765439	-4.10818
917	C	0.0548225	0.147943	0.389999
917	D	0.587225	-0.952743	-1.91789
917	E	0.793009	0.123273	0.219013
917	F	0.865387	0.464975	0.20049
917	G	0.0826063	0.551995	0.510956
917	H	0.133383	0.0175792	-0.481009
917	I	-0.142584	-0.924546	-0.230776
917	K	0.520668	0.0718339	-1.94171
917	L	-0.00090143	0.0417486	-3.49676
917	M	0.216388	0.0332596	-0.582408
917	N	0.420992	1.29538	-1.29283
917	P	-0.142245	-0.0445687	-0.298151
917	Q	0.171397	-0.15316	-0.571057
917	S	0.627891	0.492691	0.383962
917	T	0.35513	0.210833	-0.00969579
917	V	0.103802	-0.949685	0.414942
917	W	0.374752	1.00692	0.187918
917	Y	0.229617	-0.942041	-0.779509
918	A	-0.444159	-0.196234	-0.292877
918	D	-0.555252	-0.753756	-0.487741
918	E	0.774486	0.405706	0.755493
918	F	0.60421	0.601635	0.585218
918	G	0.61855	0.883768	-0.918402
918	H	0.614628	-0.242931	-0.34312
918	I	-0.852921	-1.00372	-0.541781
918	K	-0.580906	-0.77941	-0.68367
918	L	-0.776835	-0.77941	-0.68367
918	M	1.14069	0.659753	0.951422
918	N	-1.18428	-1.2125	-0.75056
918	P	0.0393452	0.319202	-0.233694
918	Q	-0.580906	-0.77941	-0.317466
918	R	-0.0490822	-0.117599	-0.0990219
918	S	-0.326859	-0.159159	0.302785
918	T	-1.11738	-0.949685	0.414942
918	V	-0.0658814	-1.2125	-1.59513
918	W	0.060513	0.599144	0.605486
918	Y	-0.751181	-0.77941	-0.853945
919	A	-0.134444	-0.0362184	-0.546143
919	C	0.325111	0.279617	0.313798
919	D	-0.0467732	0.0408353	-0.352634
919	E	-0.012497	-0.0577896	-1.27379
919	F	0.530991	0.645535	-3.52566
919	G	0.20543	0.409759	0.198239
919	H	0.19639	0.309245	0.601644
919	I	-0.117352	0.406506	-0.220592
919	K	0.00344628	0.0329647	0.254766
919	L	0.70505	0.190173	-0.287207
919	M	0.0124703	0.0241006	-2.56321
919	P	0.789698	0.367966	0.412821
919	Q	0.0170991	-0.196831	0.25905
919	R	0.201792	0.14752	0.0414719
919	S	0.0209179	0.122219	-1.6078
919	T	0.250704	-0.11454	-1.23418
919	V	0.757937	0.794561	-3.0077
919	W	-0.259969	-0.410773	-0.269766
919	Y	0.153262	0.276152	0.11456
920	A	-0.384977	-0.77941	-0.487741
920	D	0.125849	0.123273	0.219013
920	E	-0.125075	0.239145	-0.210958
920	F	-0.298473	0.517863	-0.121537
920	G	-0.273128	-0.110118	-0.180371
920	H	-0.0444263	0.011116	-0.966103
920	I	-0.144265	-0.371155	-1.5443
920	K	-0.111317	-1.2125	-1.48297
920	L	0.0316599	-0.19523	-0.63597
920	M	-0.41063	-0.242931	1.31763
920	N	-1.22035	-1.67746	-2.14202
920	P	0.0332612	0.0120079	-2.8357
920	Q	-0.0444263	0.293549	-0.147191
920	R	0.321778	0.967839	0.781146
920	S	0.00665596	0.526786	0.310461
920	T	0.408766	-0.480096	-0.920835
920	V	0.238006	0.123273	0.389289
920	W	0.00787765	0.262604	0.368804
920	Y	-1.11738	-1.14561	-1.22015
921	A	0.481702	1.09963	-3.53203
921	C	-0.0843334	-0.537451	-2.77799
921	D	0.2246	0.237086	-0.675951
921	E	0.235186	0.560785	0.843253
921	F	0.804307	0.62119	-2.84317
921	G	0.142079	0.253119	1.05227
921	H	-0.0345589	0.20662	0.0781453
921	I	-1.30804	-0.251346	-0.896998
921	K	0.00558482	0.1735	0.0589811
921	L	-0.163409	-0.140175	-0.70396
921	M	0.213432	0.275479	-0.771405
921	N	0.212555	0.214483	-0.173628
921	P	-0.190226	0.0130028	0.0283392
921	R	0.138742	0.112201	-0.140293
921	S	0.486019	0.384298	1.03474
921	T	-0.0549511	-0.31414	0.339976
921	V	0.242589	0.529533	-0.752287
921	W	-1.16148	-0.505467	-2.21913
921	Y	-0.233848	0.491853	-1.13767
922	A	0.480087	0.588958	-0.571113
922	C	0.0778759	0.355639	-0.0426165
922	D	-0.263716	-0.566132	-1.32628
922	E	0.0597852	0.0737055	-1.12684
922	F	-0.177048	0.149597	-3.39356
922	G	0.147522	-0.257185	-0.24949
922	H	-0.0154751	-0.10874	-1.04701
922	I	0.0652305	0.232214	-0.394738
922	K	0.333472	0.148666	-1.27735
922	L	0.605776	0.779312	-2.6948
922	M	0.232924	0.108107	-0.858079
922	N	0.369109	0.133405	-0.896551
922	P	-0.0418876	0.235991	0.234076
922	Q	0.40046	0.0730571	-1.96788
922	R	0.45632	-0.0618668	-4.44952
922	S	-0.00576928	-0.115689	-2.72923
922	V	0.205988	0.173034	-2.14338
922	W	0.0867031	0.710221	-1.5492
922	Y	0.450999	0.571239	-0.286401
923	A	0.524449	-0.032018	-0.903418
923	C	0.575824	0.207045	-0.429623
923	D	-0.195088	0.501107	0.189406
923	E	0.0154358	0.172855	0.371144
923	F	-0.240355	-0.77941	-0.68367
923	H	-0.41063	-0.413206	-0.317466
923	I	-1.05927	-0.891567	-0.795827
923	K	-0.447706	-0.20957	-0.499647
923	L	-0.0600862	0.0869813	-0.135852
923	M	0.0677311	-0.413206	-0.68367
923	N	0.60421	0.123273	0.219013
923	P	-1.49236	0.0367697	-0.496513
923	Q	-1.06968	-0.376131	-0.735808
923	R	0.104385	0.0317467	-1.64986
923	S	0.0590475	0.0331433	-2.37168
923	T	-0.240355	-0.805064	-0.513395
923	V	-0.0531988	0.226658	0.152123
923	W	-0.580906	-0.525363	-0.429623
923	Y	-0.0444263	0.293549	0.219013
924	A	0.00177687	0.0439134	-0.144817
924	C	0.0417951	0.211573	-0.134921
924	D	-1.35455	-0.734143	-0.554631
924	E	0.0364956	-0.00470012	-0.678883
924	F	0.550171	-0.159159	0.839264
924	G	-0.72115	0.245848	-1.48297
924	H	-0.537127	0.111367	0.590193
924	I	0.208964	0.0233182	0.070178
924	K	-0.41063	0.293549	-0.317466
924	L	-0.250541	0.0275765	0.526107
924	M	-0.126581	-0.175312	-0.790326
924	N	0.894696	0.212429	-2.90135
924	P	-0.776835	0.659753	-0.317466
924	Q	0.517707	-0.413206	0.414942
924	R	-0.0444263	0.039502	-0.147191
924	S	-0.0819993	-0.246228	-3.44676
924	T	0.277978	-0.166712	-1.9595
924	W	0.000840865	0.226658	-0.384356
924	Y	0.0393452	-0.50575	-0.496513
925	A	-0.250773	-0.19523	-0.918402
925	C	-0.0874444	0.13947	-0.0680785
925	D	-0.177939	-0.561497	-0.468044
925	E	0.254888	0.396934	-0.580285
925	F	0.0682189	0.226347	0.358372
925	G	0.492053	1.2723	0.556832
925	H	-0.0719595	-0.100365	-0.388352
925	I	-0.615332	0.268379	-0.155963
925	K	-0.580906	0.151659	-0.147191
925	L	0.575824	-0.159159	-0.0634191
925	M	-0.391017	-0.723725	-0.580285
925	N	-0.298473	-0.413206	-0.317466
925	P	-0.119221	0.546125	0.401887
925	Q	-0.876673	-0.0695329	-1.26187
925	R	-0.131306	0.105482	-0.0837536
925	S	-0.972763	-1.14561	-1.04987
925	T	0.151503	-0.0470018	0.951422
925	V	0.0393452	-0.592254	-0.778946
925	W	-0.220032	-0.618395	-1.0175
926	A	-0.199747	-1.51726	0.328072
926	C	0.0556522	0.165005	0.396445
926	D	-0.0444263	0.489478	0.585218
926	E	-0.6294	-0.948896	-1.30655
926	F	0.212354	0.115445	-0.16723
926	G	-0.776835	-0.242931	-0.513395
926	H	-0.225363	-0.179139	-0.718025
926	I	0.0445335	0.23389	-0.138684
926	K	0.180392	-0.863181	0.993143
926	L	0.041922	0.173645	-0.630039
926	M	0.242458	-0.036978	-1.55472
926	N	-0.138201	-0.43759	-0.819033
926	P	-0.298473	-0.242931	0.219013
926	Q	0.208705	-1.02865	-2.44994
926	R	0.125849	-0.130773	-0.317466
926	S	-0.00714355	-0.69485	0.840052
926	T	0.782846	0.190164	-0.513395
926	V	-0.974186	-0.577608	-1.79248
926	W	0.175189	0.0878545	0.362906
927	A	-0.0667059	0.0790264	0.610397
927	D	-0.834952	-1.05307	-1.02422
927	E	0.238006	0.77191	1.1217
927	F	-0.367192	0.336555	-0.0458151
927	G	0.0677311	-1.06184	-0.233694
927	H	-0.179162	-0.541531	-1.93465
927	I	0.459451	-0.435401	-1.72948
927	K	-0.490738	-1.0996	-1.40887
927	L	0.345837	0.305463	-0.144761
927	M	1.61905	0.556368	-0.147191
927	N	0.385665	0.647507	-1.31885
927	P	0.151503	0.685406	0.414942
927	Q	-0.574926	-0.943706	-1.64726
927	R	-0.818732	-1.61591	-2.27177
927	S	0.105	-0.158169	-1.3435
927	T	0.142307	-0.123088	-0.516127
927	V	-0.549399	-0.270328	-3.02025
927	W	0.14941	0.456971	0.734842
927	Y	-0.41063	1.0003	-0.147191
928	A	0.137966	-0.232056	0.528271
928	C	-0.256826	-0.232296	-0.979609
928	D	0.127373	0.177374	0.474941
928	E	-0.157487	-0.128259	1.40551
928	F	-0.29906	0.441804	-1.95419
928	G	0.267735	0.573354	-1.93794
928	H	-0.00435895	0.0911275	-0.103693
928	I	0.0501094	0.233058	-0.323162
928	K	0.261942	0.167257	-1.05193
928	L	0.932183	0.2217	-1.7301
928	M	-0.0949987	0.112315	-1.63214
928	P	0.205644	0.180158	-0.771417
928	Q	0.102047	0.0647474	0.387616
928	R	-0.196441	-0.121143	-1.26163
928	S	0.0387822	0.167869	-1.27741
928	T	0.153046	0.138445	0.13739
928	V	0.491816	0.409348	-0.362808
928	W	-0.53915	-0.341223	-0.740963
928	Y	0.568291	0.929708	0.255074
929	A	0.422746	0.0538988	-0.00316844
929	C	-0.250773	-0.73171	-0.63597
929	D	-0.0640398	-0.0470018	0.13251
929	E	-0.519242	-1.53666	-1.07471
929	F	-0.899409	-0.619552	-0.63597
929	G	-0.16914	-0.656526	-1.74025
929	H	0.0756683	0.308211	-3.46691
929	I	0.956524	-0.525363	1.43775
929	K	0.264164	-0.319017	-1.44446
929	L	0.662328	0.123273	-0.147191
929	M	-0.250773	-0.985756	-0.890016
929	N	0.126689	0.848579	-1.55905
929	P	-0.0829306	-0.309821	-0.75056
929	Q	0.0700969	0.275227	-0.17328
929	R	0.450348	0.889407	-0.17101
929	T	-0.183121	-0.365998	-0.379024
929	V	-0.41063	0.246141	-0.40397
929	W	-0.664677	-1.14561	-0.317466
929	Y	1.11378	0.0780063	-0.667273
930	A	0.226453	-0.119764	0.490738
930	C	-0.863338	-0.159159	0.47306
930	D	0.0435947	-0.69697	-2.33548
930	E	0.343791	0.363779	-3.98406
930	F	-0.488089	-0.205652	-1.63632
930	G	0.46677	0.250946	0.0184143
930	H	0.0177455	0.142461	-0.915931
930	I	-0.140815	-0.138206	-0.0135342
930	K	-0.0579836	-0.00215131	0.248784
930	L	0.227238	0.0434326	-0.469603
930	N	0.0840969	-0.0364847	-0.31873
930	P	-0.580906	-0.242931	-0.317466
930	Q	0.318299	-0.020973	-0.6912
930	R	0.0757452	-0.0890969	-0.997517
930	S	1.14099	0.594392	-1.20473
930	T	0.368461	-0.0827614	0.521395
930	V	-0.582421	-0.526803	-2.75617
930	W	0.0452596	-0.856994	-2.04312
930	Y	0.0901875	-0.248006	-2.72663
931	A	0.544562	0.0996136	-0.732821
931	C	0.394816	0.632026	-1.42353
931	D	-0.408422	0.171952	-1.91496
931	E	-0.387197	0.000623307	-0.167183
931	F	0.757012	0.446068	-2.04742
931	G	0.450908	0.305079	0.785183
931	H	-0.401576	-0.604153	-1.59529
931	I	0.207187	0.207045	-1.3992
931	K	0.196597	0.25121	0.406528
931	L	-0.0269034	-0.109925	-1.70953
931	M	0.363551	0.104511	-0.995573
931	N	0.730205	0.934151	-1.44915
931	P	-0.307669	-0.695638	-0.429623
931	Q	0.0579511	0.0287736	0.318328
931	S	0.918546	0.918059	0.47937
931	T	0.206153	0.949581	-0.442747
931	V	1.47601	0.680593	-0.0229655
931	W	-0.298473	-0.77941	-0.68367
931	Y	0.19535	0.0762333	-2.2585
932	A	0.181017	-0.168636	-3.46065
932	C	0.520133	0.484534	-1.21156
932	D	0.238006	1.31881	0.219013
932	E	-0.0294485	0.136099	0.261337
932	F	-1.14304	-0.43886	-0.513395
932	G	0.858257	1.36437	-0.121537
932	H	0.652188	0.0387972	-3.15573
932	I	0.888459	0.293451	0.605042
932	L	0.187046	0.0626201	-1.13136
932	M	0.423379	0.515118	-3.07098
932	N	-0.0550957	-0.0402723	-0.140359
932	P	-0.94711	-0.609135	-0.68367
932	Q	0.159501	-0.259277	-0.117026
932	R	0.0126341	0.250237	-0.0612444
932	S	0.633026	-0.176574	-0.460448
932	T	0.104321	0.0346922	-2.31353
932	V	-0.109796	0.274666	-1.36331
932	W	-0.194706	-1.53201	-1.73204
932	Y	-0.200534	0.105348	-3.16133
933	A	-0.106307	-0.039094	-1.39695
933	C	0.461725	1.08137	-1.90201
933	D	-0.298473	-0.242931	-0.68367
933	E	0.321778	0.123273	0.585218
933	F	0.108069	-0.162469	-2.41884
933	G	0.637739	0.575981	-0.513395
933	I	-0.492803	-1.23082	-1.35446
933	K	-0.384977	0.864454	-0.487741
933	L	0.15489	0.335195	-0.681408
933	M	0.239557	0.216301	-3.3845
933	N	-0.548597	-1.21682	-2.30713
933	P	-0.41063	-0.242931	0.389289
933	Q	-0.179295	1.26596	1.39518
933	R	-0.240355	-0.609135	1.03793
933	S	0.0711121	-0.775201	-3.44462
933	T	-0.360842	0.416573	-0.860858
933	V	0.510538	-0.798895	-3.16643
933	W	0.12877	-0.204281	0.0174522
933	Y	-0.257362	-0.110193	0.0653793
934	A	-0.408395	-0.155025	-0.570595
934	C	-0.0209266	0.0366706	-0.680374
934	D	0.137075	-0.585657	-0.559622
934	E	-0.41063	-0.0470018	-0.317466
934	F	0.00644798	-0.0971324	-0.180262
934	G	-0.0444263	0.123273	1.1217
934	H	0.0431772	-0.224532	-0.316742
934	I	-0.406325	-0.90449	-3.9443
934	K	1.7247	2.38562	-0.725391
934	L	-0.277065	-0.167533	-2.3851
934	M	-0.230567	-0.574912	-0.109441
934	N	-0.151842	-0.296876	-0.274358
934	P	0.296124	0.77191	-0.147191
934	Q	0.184559	1.03373	-1.78228
934	R	0.565897	-0.907396	-2.09504
934	S	-0.0444263	-0.609135	0.219013
934	T	0.288417	1.08889	1.49813
934	V	-0.26406	-0.454046	-3.03658
934	W	0.479053	-0.159661	-2.26918
935	A	0.286761	0.0908473	-1.1298
935	C	0.135149	-0.373628	-2.13671
935	D	-0.670833	-1.46606	-3.87382
935	E	0.179641	-0.418223	-2.22042
935	F	-0.013489	-0.220458	-2.42953
935	G	0.0569283	0.20682	-0.963878
935	H	-0.109186	-0.627288	-2.21502
935	I	0.331966	-0.558831	-1.45365
935	K	-0.117503	-0.573293	-2.97264
935	L	-0.411099	-0.440186	-0.668913
935	M	-0.759373	0.122211	-2.76278
935	N	-0.00813804	-1.18617	-3.35762
935	Q	-0.260029	-0.447949	-0.146716
935	R	-0.358157	-1.07125	-2.42561
935	S	0.119909	-0.0868999	0.400791
935	T	-0.188427	-0.772614	-2.61381
935	V	-0.229717	-0.652377	-0.660687
935	W	-0.361634	-0.819036	-2.62902
935	Y	0.288159	-0.484639	-2.83297
936	A	-0.664477	-0.570558	-1.33612
936	C	-0.411763	-0.0852919	-1.85534
936	D	-0.197602	0.00125701	-0.0669754
936	E	-0.349296	-1.60436	-1.31269
936	F	-0.457475	-0.352383	-0.416501
936	G	-0.0444263	-0.413206	0.219013
936	H	0.181534	0.489478	0.162541
936	I	0.14731	0.0712217	-0.323755
936	K	0.379896	0.011116	0.13251
936	L	-0.0088057	0.636311	0.416137
936	M	-1.05927	-0.525363	-0.966103
936	N	-0.497134	-0.329434	-0.233694
936	P	0.321778	-0.77941	-0.147191
936	Q	-0.0754244	0.139339	-0.317334
936	R	0.321778	0.489478	0.755493
936	S	-0.34997	-0.304846	-0.18072
936	T	-0.776753	-0.0830292	-1.34746
936	W	-0.0444263	0.293549	-0.317466
936	Y	1.05419	0.489478	0.585218
937	A	-0.133544	-0.0262819	-1.13553
937	C	0.62155	0.342046	-0.650485
937	D	0.204673	-0.646637	-1.31911
937	E	-0.556823	-0.43392	-1.13038
937	F	0.575087	0.64853	-1.58231
937	G	0.607737	0.380327	-1.55336
937	H	0.1999	0.381171	0.391273
937	I	0.424972	0.599754	0.572308
937	K	0.0507913	0.285037	-1.15386
937	L	-0.352724	-0.334419	-2.65491
937	M	0.525765	0.170191	-1.92841
937	N	0.336032	0.384027	-2.02076
937	P	-1.6508	-0.515962	-1.10766
937	Q	-0.105009	-0.0206545	0.457299
937	R	0.201701	-0.0667529	-0.16207
937	T	0.168668	-0.21508	-0.668881
937	V	0.766112	0.874912	-3.85175
937	W	0.264399	0.511352	-0.464194
937	Y	0.02926	0.213325	0.438706
938	A	-0.776835	-1.14561	-0.68367
938	C	0.37492	1.12123	-0.147191
938	D	-1.59575	-0.891567	0.106856
938	E	-0.580906	-0.77941	0.0487383
938	G	-0.0444263	-0.242931	0.219013
938	H	1.50689	0.659753	0.585218
938	I	-0.559363	-0.889638	-1.5932
938	K	-0.41063	-0.0726555	-0.147191
938	L	0.285916	0.0282762	-0.128424
938	M	-0.0143902	-0.607485	-1.41443
938	N	0.125849	-0.242931	0.219013
938	P	-0.41063	0.293549	0.219013
938	Q	-0.0444263	0.293549	0.219013
938	R	0.238006	-0.609135	0.219013
938	S	-0.214702	0.517863	-0.317466
938	T	0.20962	0.0948875	-0.175577
938	V	0.828525	-0.413206	-0.317466
938	W	-0.00649153	0.374033	-0.2789
938	Y	-0.191627	-0.160303	1.18055
939	A	0.00149567	-0.0329297	-0.921162
939	C	0.117381	0.723237	-1.62258
939	D	0.323841	0.389024	-0.300746
939	E	-0.151762	0.341066	-2.60449
939	F	-0.391017	1.23002	-1.3992
939	G	0.160175	-0.145039	-1.99948
939	H	0.969682	2.08539	-0.232407
939	I	-0.821288	-0.849517	-1.65646
939	K	0.254888	0.561638	-2.15212
939	L	0.455445	1.05829	-2.12664
939	M	0.476897	0.840302	-2.05254
939	N	0.019296	0.24723	-2.71967
939	P	0.967281	-1.76089	-1.29895
939	Q	0.192257	0.171605	-0.0881384
939	R	-0.172603	0.748391	-0.947815
939	T	-0.145556	0.0516124	-1.04732
939	V	0.290748	0.855682	-0.317466
939	W	-0.323529	0.450993	-0.322287
939	Y	-1.86806	-0.262706	-2.29311
940	A	-0.104478	-0.23261	0.439301
940	C	-0.128314	0.43129	-1.71114
940	D	0.496687	0.257338	-1.40349
940	E	0.238732	0.235116	0.168203
940	F	-0.0484612	0.347344	-0.115503
940	G	0.402653	0.589346	-2.55837
940	H	0.481832	0.411169	-0.160784
940	I	0.6492	-0.410445	-1.22208
940	L	0.0115253	-0.0370563	-0.991961
940	M	-0.261386	-0.340016	-2.44105
940	N	0.106235	0.0790379	0.303969
940	P	0.21115	0.0232904	-1.56551
940	Q	0.0388266	0.134233	-2.08686
940	R	0.113747	-0.122066	-0.877314
940	S	-0.216924	-0.356131	-3.36064
940	T	-0.59829	-0.0929613	-2.46446
940	V	-0.226184	-0.191995	-1.65314
940	W	1.1321	0.849905	-1.78147
940	Y	0.562612	0.0669069	-1.10887
941	A	0.468086	0.19887	0.70002
941	C	0.405549	0.207045	-0.429623
941	D	0.0539834	0.216033	0.759039
941	E	0.492053	0.215817	-0.487741
941	F	-0.0248128	-0.309821	-0.101923
941	G	0.575824	0.889211	-0.966103
941	H	-0.371474	-0.260919	-0.534664
941	I	-0.156584	-0.159159	-0.966103
941	K	0.505388	-0.101041	-0.712056
941	L	-0.214702	0.967839	0.0487383
941	M	-0.240355	-0.609135	-0.68367
941	N	0.0112584	-0.788182	-0.326238
941	Q	0.399575	-0.120356	-2.0451
941	R	-0.723387	-0.921891	1.18806
941	S	1.17199	0.975086	-1.53865
941	T	0.151503	0.0198885	1.2941
941	V	-0.41063	-1.42805	-0.429623
941	W	-0.863338	-0.242931	-0.429623
941	Y	0.321778	0.489478	0.951422
942	A	0.341829	0.360114	0.583245
942	C	0.108054	0.137832	-0.66958
942	D	-0.543976	0.0697759	-3.16564
942	E	-0.366852	0.156635	-0.397912
942	F	0.20962	0.011116	-0.233694
942	G	-0.273456	-0.0347675	1.09565
942	H	-0.854014	0.368666	-2.68258
942	I	-0.714686	-0.508183	-0.0850422
942	K	0.534176	0.290881	-0.0477215
942	L	-0.245346	0.291283	-2.8472
942	M	0.124761	0.190613	-2.23792
942	N	-0.734755	-0.361856	-4.0559
942	P	-0.382244	-0.43886	-1.41608
942	Q	0.0299476	-0.0825614	-0.727936
942	R	0.169456	0.0535303	-0.438397
942	T	0.638541	1.269	-2.12806
942	V	-0.160909	-1.30688	-0.886657
942	W	0.204645	-0.063883	-0.317466
942	Y	-0.403832	-0.425643	-2.42812
943	A	-0.693574	-0.711034	-3.39935
943	C	-0.0443363	-0.0635348	-1.45646
943	D	-0.124686	0.000705945	-0.666387
943	E	-0.352513	-0.975339	-1.16203
943	F	0.0511656	-0.407232	-2.33317
943	G	0.988029	-1.12491	-1.80763
943	H	-0.0525168	0.62887	-0.30562
943	I	0.47591	0.0803477	-3.43548
943	K	-1.52941	-0.880876	2.0144
943	M	0.250231	0.286853	0.719166
943	N	0.339406	-0.505372	-2.09511
943	P	0.77628	-0.313745	0.22212
943	Q	-1.49266	-1.14253	-1.23201
943	R	-0.729057	-1.86951	-2.9317
943	S	-1.63691	-1.56621	-3.76393
943	T	-0.5368	0.0861901	-1.82021
943	V	0.368085	-0.972739	-2.90939
943	W	-0.230486	0.228321	-0.620719
943	Y	-0.751373	-0.0241024	-0.985714
944	A	0.0532732	-0.555296	-0.219656
944	C	0.16423	-0.0782845	-4.07134
944	D	-0.0150158	-0.120008	-0.303872
944	E	-0.557132	-0.87952	0.525988
944	F	0.269657	0.199625	-3.78381
944	G	-0.239087	-0.771473	0.054457
944	H	0.400182	0.23328	-2.21539
944	K	-0.345749	0.309473	-2.1938
944	L	0.700454	0.106465	-0.411308
944	M	-0.0837583	0.00437705	-0.78101
944	N	0.342703	0.402912	-0.819542
944	P	-0.0444263	-0.242931	0.219013
944	Q	0.24698	0.22537	0.931094
944	R	0.225589	0.325341	-0.839006
944	S	-0.199891	-0.0423097	-0.0307333
944	T	-0.215055	-0.173456	-0.166483
944	V	0.144966	0.100687	-0.527675
944	W	0.105408	-0.0236601	-4.02291
944	Y	-0.186504	-0.380297	-3.99069
945	A	0.752786	0.0183979	0.624163
945	C	0.0439071	0.254391	-0.521308
945	D	-0.43445	-0.632954	-0.537214
945	E	-0.425722	-1.02396	-3.42187
945	G	-0.343587	-0.0252253	-1.77395
945	H	-0.0855549	0.0648404	-0.861577
945	I	0.240423	-0.316397	-0.198395
945	K	0.0296675	-0.478823	-0.531942
945	L	0.105358	0.0247869	-0.974931
945	M	-0.484487	-0.736734	-2.6434
945	N	-0.193522	-0.31792	-2.2861
945	P	0.555199	-0.202987	0.860452
945	Q	0.280308	0.467648	-1.98082
945	R	-0.372981	-0.0540384	-2.3143
945	S	0.625478	-0.215467	-2.5884
945	T	0.183786	0.227912	-1.74354
945	V	0.316434	-0.595202	-0.799803
945	W	0.261487	0.659472	-0.826862
945	Y	0.128408	-0.034487	-0.104555
946	A	-1.22833	-1.53899	-0.0280411
946	C	0.197452	-0.0194733	-1.49923
946	D	0.218393	-0.262544	0.481833
946	E	-0.166756	-0.0542484	0.0412769
946	F	1.19881	1.59082	0.86765
946	G	-1.59575	-1.79425	-1.33231
946	H	0.0481176	-0.949685	-0.121537
946	I	0.262914	0.107157	-0.140818
946	K	-0.665269	-1.03405	-1.10858
946	L	-0.207702	-2.26207	-1.68797
946	M	-0.113014	-0.169317	-0.220248
946	N	0.558943	0.489478	-0.317466
946	P	-0.824535	-0.290631	-1.04987
946	Q	-0.0444263	-0.609135	-0.68367
946	R	-0.41063	-0.525363	-0.0634191
946	S	0.584597	0.489478	0.414942
946	T	-0.945256	-0.670942	0.324608
946	W	0.0065159	0.208504	-1.13551
946	Y	-0.94711	-0.77941	-0.317466
947	A	-0.0802653	0.233423	-0.51775
947	C	-0.302052	0.272809	-2.0427
947	D	-0.0367059	-0.125756	-1.49397
947	F	-0.536618	-0.974525	-2.3436
947	G	-0.0659426	0.0986984	0.385809
947	H	0.138581	0.496984	-1.75538
947	I	-0.256423	-1.18734	-1.26187
947	K	-0.273176	-0.189524	-0.405787
947	L	0.636142	-0.35708	-2.0859
947	M	0.208068	1.09535	-1.4398
947	N	-0.0167135	0.294823	-0.538757
947	P	0.445736	-0.543887	-0.618422
947	Q	0.262818	0.192921	-0.55426
947	R	-0.0739836	-0.346937	-0.658923
947	S	0.125087	0.0925445	-0.301833
947	T	0.2246	1.12048	0.436155
947	V	0.288675	0.308528	-0.206678
947	W	0.758621	-0.00634569	-0.659081
947	Y	0.287577	-0.432813	-0.171419
948	C	0.4191	0.433093	-1.92365
948	D	0.125839	0.162735	-0.413181
948	E	0.159386	-0.0625654	0.503629
948	F	0.0478247	0.33527	-0.655876
948	G	0.078806	-0.179308	-1.26365
948	H	0.230646	-0.0579548	1.12363
948	I	-0.214702	0.43603	-1.04987
948	K	-0.148183	-0.210085	-0.095002
948	L	-0.538227	0.253521	-1.23559
948	M	0.211251	0.604076	-1.40053
948	N	-0.346361	-0.108322	-1.18603
948	P	0.293918	0.246603	0.25319
948	Q	0.377692	0.364444	-0.508497
948	R	0.696904	0.561004	-1.58236
948	S	0.259347	0.0639296	0.476153
948	T	-0.0838999	-0.253957	0.099591
948	V	0.342426	0.226941	-2.01056
948	W	-0.0978739	0.190164	-2.43092
948	Y	-0.00878409	-1.67588	-1.53244
949	A	-0.421048	-0.323785	2.0667
949	C	-0.433229	-0.30702	-0.94312
949	D	1.14069	0.659753	0.219013
949	E	0.218393	0.148927	-0.770174
949	F	-1.05927	-0.525363	-0.429623
949	G	-0.419358	-0.494742	-1.63009
949	H	-0.497134	-0.159159	-0.599898
949	I	-0.319151	-0.00322311	-0.396262
949	K	0.0677311	-0.413206	0.0487383
949	L	-0.156584	0.10366	-0.0634191
949	M	-0.578473	-0.0953915	-2.38322
949	N	-0.00817053	-0.190967	-0.401307
949	P	0.238006	0.123273	0.219013
949	Q	0.0601878	-0.121352	-0.363534
949	R	-0.131963	-0.447667	-0.438596
949	T	0.0563575	-0.136514	-3.36828
949	V	0.517707	-0.413206	0.0487383
949	W	0.0393452	-0.525363	-0.918402
949	Y	0.20962	-0.891567	-0.0634191
950	A	-0.34511	-0.224379	-1.83263
950	C	0.141031	0.50212	-5.13512
950	D	0.159735	0.176486	0.376376
950	F	0.409314	0.0313221	0.934979
950	G	0.197591	0.232837	0.0955995
950	H	-0.00124433	0.36564	-2.02194
950	I	1.46435	1.39162	-0.504853
950	K	-0.0512435	-0.109808	-0.188312
950	L	0.0949027	-0.726012	0.946556
950	M	-0.224423	-0.275987	-2.58947
950	N	0.474283	0.104211	-0.54936
950	P	0.0642694	0.119027	-2.01712
950	Q	0.31501	-0.0610256	-0.378434
950	R	0.175594	0.0220675	0.643385
950	S	-0.136534	-0.0525355	-1.02091
950	T	0.363961	-0.0734347	0.285156
950	V	-0.0531065	-0.173365	-2.10169
950	W	-0.0984174	0.621238	-1.79402
950	Y	-0.166309	-0.0257889	-2.38561
951	A	0.275461	-1.29834	-1.80354
951	C	0.0507423	0.00644577	-0.996426
951	D	0.961642	0.319202	-0.75056
951	E	0.462321	0.531199	-0.121537
951	F	0.421281	0.450736	-0.211871
951	G	-0.128198	0.489478	1.54359
951	H	-0.248251	-0.101075	0.230249
951	I	-0.196786	0.364646	0.207363
951	K	-0.291848	0.0344008	-1.85943
951	L	-0.986206	-1.72119	-0.976813
951	M	-1.09912	-2.97443	-2.51249
951	N	-0.122006	-0.0191074	0.0990072
951	P	-1.31331	-0.77941	-0.68367
951	Q	-0.843725	-0.309821	-1.48297
951	R	-0.693063	-0.695638	-0.770174
951	S	0.158605	-1.06731	-0.778162
951	T	-0.626956	-1.55787	-1.09592
951	V	-3.11591	-2.12433	1.08542
951	W	-0.16159	-0.139934	-0.732411
952	A	0.671101	0.942185	-0.147191
952	C	-0.834952	0.235431	-0.317466
952	D	-0.128198	-0.242931	-0.147191
952	E	-0.147811	-1.14561	0.0487383
952	F	-0.188682	-0.39022	1.05519
952	G	1.60919	1.86698	0.839264
952	H	-0.133553	-0.0586259	-0.402258
952	I	-0.430244	-0.583481	-0.599898
952	K	-0.0187726	0.273935	0.13251
952	L	0.192739	-0.120356	-0.513395
952	M	-0.0444263	-0.355088	-0.0634191
952	N	-0.237438	0.15136	-1.82109
952	P	0.408282	-0.609135	0.219013
952	Q	0.558943	-0.496977	0.585218
952	R	-0.41063	-0.77941	0.0487383
952	S	-0.0592513	0.298675	-0.502379
952	T	-0.693063	-0.609135	-0.795827
952	V	0.20962	0.011116	0.668989
952	W	-0.128198	-0.242931	-0.147191
953	A	-0.14454	0.0596828	-2.19619
953	C	0.293996	0.109284	-1.68862
953	D	0.17466	-0.0247915	-1.07099
953	E	-0.682187	-0.26539	-2.82541
953	F	0.408282	-0.609135	0.219013
953	G	0.21473	0.367305	0.266037
953	H	0.413622	0.295659	-3.44731
953	I	0.340331	-0.31628	-1.95091
953	K	0.256053	0.471773	-2.76409
953	L	-1.08496	0.494786	-1.20277
953	M	0.227377	-1.35994	-0.748243
953	N	0.26725	0.972464	-2.23607
953	Q	0.148544	0.333838	-0.528863
953	R	-0.331645	0.205349	-0.0883236
953	S	0.25177	0.876674	-2.92706
953	T	0.138471	0.290669	-0.516304
953	V	0.869062	1.57027	-1.23934
953	W	-0.357374	-0.0410225	-2.22901
953	Y	0.831841	0.866099	0.302785
954	C	0.385072	0.128899	-3.63874
954	D	0.982116	0.775159	-2.48733
954	E	-0.106865	-0.334602	-0.211339
954	F	-0.41063	-0.609135	-0.429623
954	G	0.506048	0.517731	-2.18324
954	H	0.670954	0.558358	0.745147
954	I	1.00649	-0.413206	0.0487383
954	K	-0.0189379	-0.778429	-0.989145
954	L	-0.128006	-0.0318421	-0.211451
954	M	0.092926	-0.460491	-1.20316
954	N	-0.283852	0.135351	-2.05863
954	P	0.124264	0.0917192	-0.593011
954	Q	0.426559	-0.365881	-3.20329
954	R	-0.300841	-0.589296	-2.47264
954	S	-0.361474	-0.246975	-0.0941288
954	T	0.0571817	0.0846476	-2.3919
954	V	0.957302	-0.140055	-0.0860356
954	W	0.584597	-0.525363	-0.966103
954	Y	2.19403	1.05434	0.219013
955	A	-0.0444263	0.489478	1.4879
955	C	-0.647796	-0.8463	-0.920835
955	D	-0.128678	-0.0279457	-0.221191
955	E	-0.0444263	0.293549	0.585218
955	F	0.0112584	-0.676025	-0.580285
955	G	0.276511	1.07637	-0.345852
955	H	0.166619	0.149357	-0.536704
955	I	-0.340607	-0.871954	-1.59513
955	K	-0.400563	-1.20283	-2.42483
955	L	-0.156584	-1.174	-0.712056
955	M	0.475656	0.271502	1.69832
955	N	-1.28766	-1.11996	-0.291812
955	P	-0.223474	0.480705	0.235895
955	Q	1.22446	0.607846	-1.33651
955	S	-0.466315	-0.477663	-0.706406
955	T	0.899978	-0.525363	-0.795827
955	V	-0.494402	-0.223317	-0.0438056
955	W	0.60421	0.319202	0.0487383
955	Y	-0.0444263	-0.413206	-0.317466
956	A	-0.437713	0.331685	-1.85794
956	C	-0.0452047	-0.362796	-1.36069
956	D	0.0393452	-0.818213	-0.185994
956	E	-1.31331	-1.14561	-0.68367
956	F	-0.330428	-0.136884	-1.60077
956	G	-0.0548438	-1.80467	-0.00694642
956	H	-0.00128268	-0.136315	-1.04696
956	I	-1.76825	-1.25787	-3.95881
956	K	0.586834	-0.130773	1.66521
956	L	-1.54938	-2.44889	0.160242
956	M	-0.360942	0.259377	-2.00173
956	N	0.304897	-0.975339	-0.513395
956	P	-1.67454	-1.22441	-0.508419
956	Q	0.0136915	0.011116	-0.429623
956	R	-0.388898	-0.301048	-0.543801
956	S	0.16757	0.983906	-0.513395
956	T	0.428489	-1.08403	-2.13295
956	V	0.332886	0.560851	-0.619923
956	W	0.0595596	0.12917	-1.53503
957	A	-1.0341	-1.55354	-0.725391
957	C	0.364719	0.0983888	-1.41531
957	D	-0.552819	-0.452009	0.0768251
957	E	-0.0454931	0.824775	0.837338
957	F	0.11151	0.486344	-0.200333
957	G	-0.443579	-1.72381	-1.26187
957	H	-0.221117	-0.148697	-0.387529
957	I	0.147439	0.256253	0.312563
957	K	0.584597	-0.0470018	-0.317466
957	L	-0.664677	-0.0726555	0.0487383
957	M	-0.752744	-1.37854	-3.81999
957	N	0.690714	0.293549	-0.513395
957	P	-0.21069	0.621873	0.460451
957	R	-0.0139224	-0.667845	-1.02481
957	S	0.315738	-0.242931	0.154856
957	T	-0.863338	-1.34428	-1.24854
957	V	-0.507552	-0.901985	-0.97652
957	W	0.10068	-0.139546	-0.0438056
957	Y	-0.169434	-0.650371	-0.384356
958	A	0.00995849	0.186484	0.644721
958	C	-0.223985	0.367457	0.509421
958	D	-0.299352	-0.590778	-1.32024
958	E	-0.324127	-0.692906	-0.513395
958	F	0.388668	0.43603	0.219013
958	G	0.738317	1.1819	-3.82937
958	H	0.249246	-0.214591	-2.67089
958	I	0.433935	0.123273	0.0487383
958	K	-0.896033	-2.29054	-1.19775
958	L	-0.119725	0.170974	-1.45488
958	M	-0.068246	0.0156823	-0.537214
958	N	-0.223228	-0.449501	-3.08063
958	P	-0.684291	-1.7686	-1.30665
958	Q	0.129138	-0.525363	-2.02822
958	R	1.27674	-0.273255	-1.97931
958	T	0.830611	0.550282	-1.71885
958	V	-0.326859	-0.184813	-1.33231
958	W	-0.512365	-0.495327	-0.033383
958	Y	0.662328	-0.609135	0.219013
959	A	-1.74787	-1.19339	-3.22455
959	C	-0.49605	-0.255895	-2.52107
959	D	-0.225958	0.282842	0.28732
959	E	0.0677311	0.0367697	0.565604
959	F	0.190989	0.520858	-1.76405
959	G	-0.171555	0.660605	-1.08815
959	I	-0.126709	-0.00977381	-0.282598
959	K	-0.35658	-0.427724	-2.86479
959	L	-0.07008	-0.0726555	-0.513395
959	M	-0.548945	-1.2542	-2.40169
959	N	-0.49183	-0.420464	-2.67998
959	P	-0.664677	-0.0470018	-0.317466
959	Q	0.354769	-0.363777	-0.491576
959	R	0.112531	-1.55141	-2.39442
959	S	0.496466	0.53854	-3.6082
959	T	-0.0444263	-0.413206	0.0487383
959	V	-0.776835	-1.34154	-0.879599
959	W	-1.14304	-0.242931	-0.317466
959	Y	0.494201	0.0634898	-2.9309
960	A	0.549365	-0.273367	-1.81483
960	C	-0.309461	-0.762556	-1.70614
960	D	-0.0444263	-0.242931	0.389289
960	E	0.517707	0.319202	0.0487383
960	F	-0.497134	-0.978071	-0.882331
960	G	-1.28766	-0.949685	-0.658016
960	H	0.0706972	-0.0562895	-0.443226
960	I	0.110251	0.178339	-1.52113
960	K	0.0420774	-0.609135	-0.513395
960	M	-0.284638	0.113143	-1.70617
960	N	0.492053	1.09285	0.219013
960	P	-0.504819	-0.901985	-1.70893
960	Q	-0.933511	-0.774583	-1.49502
960	R	-0.606559	-0.975339	-0.147191
960	S	0.901007	0.439581	-1.55206
960	T	0.415152	0.153347	-0.436241
960	V	0.0550207	-0.216641	-0.794657
960	W	-0.0444263	0.489478	0.219013
960	Y	-0.298473	-0.525363	-1.33231
961	A	-0.892823	-0.384794	-2.89578
961	C	-0.346502	-0.220724	-0.918961
961	D	-0.320859	0.301232	-2.78355
961	E	0.662328	0.942185	0.219013
961	F	-0.580906	0.0198885	-0.599898
961	G	-0.94711	-0.242931	-0.68367
961	H	-1.09777	-1.04223	-0.75056
961	I	0.349122	0.480408	0.395104
961	K	1.00922	0.209777	-0.513395
961	L	0.0208695	0.537063	-0.259267
961	N	-0.546122	-0.380315	0.430363
961	P	-0.522788	-0.721292	-0.429623
961	Q	0.125849	0.0198885	0.0487383
961	R	0.234658	0.789953	0.446854
961	S	0.322908	0.360477	-2.21492
961	T	0.112797	-0.0306094	-3.26787
961	V	-0.433264	-0.163288	-0.480249
961	W	-0.0896935	-0.525363	-1.16203
961	Y	0.492053	-0.355088	-0.0634191
962	A	-2.02641	-0.801637	-2.73254
962	C	-0.129971	0.0133168	0.609135
962	D	-0.759953	-0.788182	-0.214081
962	E	0.60421	0.77191	0.331171
962	F	-1.78204	-0.725621	-1.16157
962	G	-0.41063	0.405706	-0.513395
962	H	0.093147	0.0719927	-0.583758
962	I	-0.24819	-0.123962	-1.60501
962	K	1.44583	-0.901985	-0.97652
962	M	0.347312	0.00566186	-0.542908
962	N	-0.307245	-0.309821	-1.3992
962	P	-0.0494456	0.121	0.572853
962	Q	-0.697634	-3.55535	-1.68901
962	R	-0.628606	-0.667253	-0.853945
962	S	0.659895	0.875295	-0.580285
962	T	0.315645	0.359583	-3.37201
962	V	-0.238787	0.0380008	-0.774022
962	W	-0.699208	-0.951416	-3.34
962	Y	-1.21492	-0.524167	-3.25284
963	C	-0.256423	1.71466	-0.895666
963	D	-0.214702	0.0651556	-0.487741
963	E	-0.193119	-0.020853	0.163675
963	F	0.0420774	-0.609135	-0.513395
963	G	0.286635	0.0750763	0.16903
963	H	-0.0187726	-0.471324	-0.291812
963	I	0.321778	-0.413206	-0.317466
963	K	0.106235	-0.695638	-0.429623
963	L	-0.00529453	0.406466	0.478916
963	M	-1.03361	-1.23212	-1.13638
963	N	-0.41063	0.463824	0.219013
963	P	0.125849	-0.77941	-0.68367
963	Q	-0.384977	-1.03346	-0.317466
963	R	-0.0636163	0.254745	-0.619088
963	S	-0.482563	-0.765237	-0.960103
963	T	0.293222	0.832167	0.0927695
963	V	0.492053	-0.242931	0.219013
963	W	-0.262402	-0.139546	-0.920835
963	Y	-0.580906	-0.77941	-0.317466
964	A	0.243728	-0.0888568	-1.91036
964	C	-0.0372626	0.31233	-0.655673
964	D	0.411439	-0.481486	-3.05014
964	E	-0.0130167	-0.496084	-0.782627
964	F	0.219422	0.394505	-0.27816
964	G	-0.220962	-0.187563	-2.03742
964	H	-0.227338	-0.380777	0.600041
964	I	0.170376	-0.17458	-1.50687
964	K	-0.2273	-0.316355	-3.46485
964	L	0.223466	-0.261131	-1.10976
964	M	0.269112	0.101838	-0.0292673
964	N	0.338685	0.247294	-1.31118
964	P	-0.18531	-0.347882	-0.563831
964	Q	-0.274162	-0.351123	-0.262772
964	R	0.022905	-0.994506	-0.968453
964	S	-0.00814818	-0.0393984	-0.50439
964	T	0.266345	-0.134014	-0.74762
964	W	-0.126634	-0.0230573	-0.0074192
964	Y	0.228832	0.0612632	-3.7392
965	A	0.00802056	-0.394991	-4.88319
965	C	-0.0334813	0.0815318	-0.106346
965	D	-0.0444263	0.039502	-0.795827
965	E	-0.776835	-0.242931	0.0487383
965	F	0.774486	0.489478	-0.147191
965	H	-0.723692	-0.805064	-2.26064
965	I	-0.930713	-0.0887228	-0.359187
965	K	-1.22954	-0.695638	-0.429623
965	L	-0.776835	0.405706	-0.147191
965	M	-0.209513	-0.0242657	0.647946
965	N	0.420533	0.448777	-0.903418
965	P	0.0677311	0.517863	0.0487383
965	Q	1.2625	0.347588	-0.853945
965	R	0.517707	0.319202	0.414942
965	S	0.0239659	-0.12134	0.139873
965	T	-1.07615	-0.580749	-1.78228
965	V	-0.0387765	-0.12834	0.0707849
965	W	0.151503	-0.583481	-0.317466
965	Y	0.60421	0.489478	0.781146
966	A	0.714313	1.00722	-1.97095
966	C	-0.128448	-0.370422	-0.8475
966	D	-0.014255	-0.377588	-0.56915
966	E	0.0501281	-0.263845	-2.12854
966	F	0.472477	0.26882	-0.432745
966	G	-0.793655	-0.747676	-1.32951
966	I	-0.119747	-0.113216	-0.497104
966	K	-0.0855303	0.364612	-1.40645
966	L	-0.52844	-0.986593	-0.416146
966	M	0.269384	0.281765	-1.18217
966	N	0.420519	0.128749	1.73731
966	P	-0.0221684	0.145898	0.356016
966	Q	0.115019	0.271031	-2.47009
966	R	0.0821824	-0.257192	-0.409832
966	S	-0.168892	-0.679368	0.373172
966	T	-0.0540388	-0.277087	-0.579066
966	V	0.425565	0.554096	-0.685217
966	W	0.869929	0.828785	0.192071
966	Y	0.0818265	0.163544	0.473506
967	A	0.190599	0.236125	0.402604
967	C	-0.231249	0.132983	0.864612
967	D	0.043338	0.589229	0.745037
967	E	-0.81956	-1.05687	-0.678695
967	F	-0.94711	-1.31589	-1.22015
967	G	-0.392885	-0.21532	-1.58653
967	H	-0.94711	0.0976198	-1.04987
967	I	-0.317663	-1.70128	-1.60554
967	K	-0.326859	0.273935	0.839264
967	L	-0.0449668	-0.0430711	0.33243
967	M	-0.606559	-0.242931	-0.68367
967	N	-0.071281	0.127692	-0.345885
967	P	0.197553	0.489478	-0.68367
967	Q	-0.240355	-1.0875	-0.625552
967	R	-0.65426	-0.416123	-0.404155
967	T	-0.452145	-0.471766	-0.123534
967	V	-1.86139	-1.41724	-2.86684
967	W	0.233526	0.417546	0.283201
967	Y	0.125849	-0.242931	0.219013
968	A	-0.107925	-0.0170728	-1.28017
968	C	-0.418443	0.245877	-2.08597
968	D	-0.0758922	0.13988	-0.316713
968	F	0.214896	-0.24226	-1.04817
[truncated: 23,285 more rows]

## Sheet: Fig3C
Position (index= start of 3Cpro)	Site_Max_Enrichment_IC90	Site_Max_Enrichment_IC99
1	1.71793	1.37392
2	2.6547	2.95081
3	1.83029	1.36536
4	2.86932	3.11812
5	2.18271	2.56373
6	1.53477	1.29396
7	1.93971	2.67418
8	1.83029	1.87679
9	2.05957	2.77625
10	2.88882	3.19313
11	3.65945	1.86958
12	2.70745	1.84697
13	1.83029	1.77092
14	2.05957	2.37647
15	2.81341	1.67102
16	1.69339	1.45606
17	1.93348	1.91409
18	2.05957	1.94049
19	1.52941	1.12964
20	2.29139	1.57377
21	1.62006	1.71806
22	4.61947	4.79433
23	2.50495	1.91409
24	1.95154	1.52516
25	1.72704	2.07468
26	1.83029	1.63846
27	2.80921	1.66089
28	1.69339	2.48505
29	2.09653	2.16948
30	2.79434	1.99277
31	1.69339	1.63846
32	2.50495	2.11191
33	1.80557	2.51916
34	1.83029	1.55429
35	2.54989	1.84372
36	1.69339	1.99277
37	1.59786	1.45606
38	2.98727	2.37308
39	1.79803	3.51539
40	2.05957	2.69049
41	1.83029	1.61483
42	1.94339	1.57377
43	2.98727	2.56859
44	2.39844	1.45606
45	3.60461	1.73642
46	2.51227	1.82446
47	2.6547	3.28977
48	1.49049	1.6673
49	1.59786	1.63846
50	1.41998	1.78172
51	1.83376	1.45606
52	1.97826	1.35536
53	1.77631	1.67565
54	1.97826	1.94595
55	3.87995	1.54603
56	2.21258	3.14522
57	1.68029	1.701
58	1.93971	1.43039
59	2.35916	1.78375
60	4.76711	1.51008
61	1.28038	1.66786
62	1.83029	1.45606
63	1.57503	1.45606
64	2.40604	2.37647
65	2.50495	1.95394
66	6.14289	6.45221
67	1.83029	1.87679
68	2.40604	1.77092
69	2.6547	2.72215
70	2.05957	2.53391
71	3.4218	1.87679
72	2.6547	2.11191
73	1.83029	1.99277
74	1.53477	1.63846
75	2.09653	1.45606
76	1.45971	1.27115
77	1.48067	1.57377
78	3.22877	1.59316
79	1.26456	1.26403
80	1.41998	1.29031
81	3.3307	1.77092
82	1.97826	2.11191
83	1.90553	1.73642
84	2.60791	1.51591
85	1.83029	2.51855
86	2.6547	1.87679
87	2.35916	3.56861
88	1.83029	2.99955
89	2.50495	2.41911
90	2.60791	2.11191
91	1.69339	1.70294
92	1.52547	1.64394
93	1.41998	2.66898
94	1.87201	1.16761
95	1.48415	1.33999
96	11.7086	1.49852
97	2.4436	1.62973
98	1.52547	1.45606
99	1.56673	1.45403
100	2.50495	1.51591
101	12.0401	2.23419
102	1.96746	1.90558
103	2.16265	2.11191
104	2.05957	1.87679
105	2.35916	3.00879
106	2.22608	3.0114
107	2.06279	2.30148
108	1.9325	1.06933
109	2.422	1.45606
110	2.50495	2.37647
111	2.6547	1.95394
112	2.35916	1.91409
113	1.97826	1.81183
114	2.35916	1.27115
115	1.59786	1.57377
116	3.85046	2.11191
117	2.35916	2.12862
118	1.69339	2.67418
119	1.65885	1.45606
120	1.59786	1.29396
121	2.46969	1.49346
122	1.59786	1.99277
123	1.83029	1.45606
124	1.83029	2.11191
125	1.41998	2.15387
126	2.05957	2.21213
127	2.17359	2.37647
128	2.86932	2.11191
129	1.59786	1.87679
130	2.95666	3.37151
131	1.83029	2.908
132	3.69843	3.06317
133	2.05957	1.9699
134	2.50495	1.87679
135	2.05957	1.73971
136	1.8055	1.99277
137	2.50495	2.34961
138	1.91715	2.05976
139	2.80709	1.75429
140	1.41998	1.73642
141	3.25552	2.72215
142	1.50772	1.45606
143	1.83029	1.78861
144	1.83029	1.93605
145	2.6547	1.87679
146	2.35916	2.11191
147	2.35916	2.28264
148	2.0787	2.66912
149	1.69339	1.95394
150	1.67425	1.84372
151	1.93971	1.37392
152	1.7814	1.79828
153	1.79803	1.77092
154	1.83029	1.37392
155	2.22608	1.87679
156	2.05957	2.28264
157	1.97826	1.73044
158	2.05957	1.96586
159	1.83029	1.63846
160	3.58418	2.04322
161	1.83029	1.45606
162	1.83029	1.41137
163	1.59786	1.66786
164	2.05957	1.99277
165	1.99259	1.87679
166	1.62653	1.94722
167	2.2247	1.87075
168	2.40604	1.87679
169	2.58265	1.77092
170	1.94339	1.37392
171	1.53477	2.28264
172	2.50495	1.99277
173	2.05957	1.84372
174	3.20554	6.81989
175	3.18517	2.72215
176	2.47112	3.11812
177	2.37625	2.44296
178	1.26672	1.27115
179	1.59786	2.01127
180	1.95645	1.12522
181	1.66117	2.08521
182	2.64821	1.92768
183	1.93971	1.71622

## Sheet: Fig3D
Position (index= start of 3Cpro)	Condition	Run_ Number	Number_of_Contacts_Rupi_P2
130	WT	Run_1	172
130	WT	Run_2	189
130	WT	Run_3	172
130	K130S	Run_1	175
130	K130S	Run_2	170
130	K130S	Run_3	172
130	K130A	Run_1	55
130	K130A	Run_2	60
130	K130A	Run_3	55
130	R39A	Run_1	281
130	R39A	Run_2	250
130	R39A	Run_3	261
130	R39A_K130A	Run_1	71
130	R39A_K130A	Run_2	62
130	R39A_K130A	Run_3	81
39	WT	Run_1	175
39	WT	Run_2	168
39	WT	Run_3	172
39	K130S	Run_1	172
39	K130S	Run_2	170
39	K130S	Run_3	178
39	K130A	Run_1	172
39	K130A	Run_2	181
39	K130A	Run_3	164
39	R39A	Run_1	0
39	R39A	Run_2	0
39	R39A	Run_3	0
39	R39A_K130A	Run_1	0
39	R39A_K130A	Run_2	0
39	R39A_K130A	Run_3	0

## Sheet: Fig3E
Position (index= start of 2Apro)	Site_Max_Enrichment_IC90	Site_Max_Enrichment_IC99
1	1.45204	1.54703
2	1.97775	1.24752
3	2.09407	1.07382
4	1.47993	1.28182
5	2.43807	1.49559
6	1.6619	1.99342
7	2.11497	1.15725
8	3.02966	1.18808
9	2.22608	1.45606
10	3.04086	1.77092
11	1.83029	1.71622
12	2.78069	3.11592
13	3.14615	1.00388
14	1.91715	1.07908
15	2.6547	2.39096
16	2.18684	1.99277
17	4.17485	2.37647
18	2.07518	1.39857
19	2.05957	1.93769
20	2.97779	2.54099
21	1.50487	1.51591
22	1.41998	1.91666
23	1.48486	1.56103
24	2.98727	2.56859
25	1.48935	3.11248
26	1.39112	1.01846
27	2.05957	1.38136
28	3.23058	1.80999
29	1.42576	1.56645
30	2.0252	1.16377
31	1.59786	1.45606
32	3.48979	7.27061
33	1.69339	2.9181
34	2.35497	2.56859
35	2.02949	1.92781
36	1.71564	2.16618
37	2.48736	3.44675
38	2.22608	1.27115
39	1.68996	1.12964
40	1.50487	1.54311
41	2.51589	2.02157
42	1.99186	1.77092
43	1.50487	2.07468
44	2.28244	1.17785
45	1.04161	3.66498
46	1.52561	0.882622
47	1.74891	1.78375
48	1.29406	0.877088
49	1.60817	1.20062
50	3.37542	1.42119
51	2.01934	1.45606
52	1.40079	2.14391
53	2.6547	1.52516
54	1.8268	2.28264
55	2.05527	1.42862
56	2.35916	2.39096
57	2.45614	1.63846
58	1.85121	2.23817
59	1.54279	1.22096
60	1.63406	0.931387
61	3.91954	1.81882
62	1.49554	2.87041
63	1.94089	1.53779
64	1.83029	2.61963
65	1.4008	1.63846
66	2.04988	1.72093
67	1.72845	1.22096
68	2.31758	3.24695
69	2.19602	2.73368
70	1.19071	0.942386
71	2.47112	2.70795
72	1.95552	1.5438
73	1.258	1.12807
74	1.47805	1.57377
75	1.43307	2.91282
76	2.22608	1.99277
77	3.62343	2.12941
78	1.76791	1.70404
79	1.83029	1.84372
80	1.97826	1.00388
81	2.00246	0.932396
82	4.12456	2.19872
83	1.90454	1.45169
84	1.62653	1.22096
85	2.6547	1.25686
86	2.45832	1.54311
87	2.22608	1.77704
88	1.98206	1.37603
89	1.59786	5.59218
90	2.47112	2.54952
91	2.89515	7.88385
92	3.04086	2.2342
93	2.57022	2.37197
94	2.39075	1.33475
95	1.78509	1.69354
96	3.91171	0.986187
97	2.56062	2.89421
98	2.05957	1.65963
99	1.69339	1.37392
100	1.97241	2.50988
101	2.35916	1.37283
102	2.38386	0.93794
103	1.83029	1.79629
104	1.35929	1.56551
105	1.51395	1.25745
106	1.92591	1.45606
107	4.30275	2.60098
108	2.35916	1.45606
109	1.83029	1.87679
110	1.93971	1.45606
111	1.54562	1.74701
112	1.39166	2.25182
113	5.27356	1.06591
114	1.43941	1.43197
115	1.4011	1.74552
116	1.41998	1.99277
117	1.40855	0.852032
118	2.05957	1.63846
119	1.40014	1.37392
120	1.33987	1.78375
121	1.44233	1.54603
122	1.62653	1.63846
123	2.05957	2.93969
124	2.35916	1.66786
125	1.62653	1.63846
126	3.85046	2.14979
127	2.86932	1.57377
128	1.31377	3.40219
129	1.12415	1.0549
130	1.84759	2.15543
131	1.33932	1.83649
132	2.6547	2.60178
133	2.22608	2.11191
134	1.79803	2.48505
135	1.58328	2.64689
136	1.53477	1.66786
137	2.22608	1.49922
138	1.83029	1.63846
139	1.83029	1.21356
140	1.41998	1.63846
141	1.44055	1.99595
142	1.83029	1.67102
143	1.52547	2.63362
144	2.35916	1.99277
145	1.45599	1.40016
146	1.93971	1.34715
147	2.24675	1.32896
148	2.27144	1.37084
149	3.02698	1.48117
150	2.35916	3.3108

## Sheet: Fig3F,SupFig6I-J
Position (index= start of 2Apro)	RMSF_WT	RMSF_P91G	RMSF_P107G
1	5.70123	5.60748	5.64439
2	4.60225	4.51255	4.68856
3	4.03737	3.9695	4.10406
4	3.30978	3.32433	3.32766
5	1.5585	1.5796	1.68166
6	0.998746	1.04147	1.14767
7	0.624021	0.722247	0.685665
8	0.367816	0.394227	0.375087
9	0.235415	0.246138	0.239272
10	0.188122	0.203802	0.196226
11	0.206298	0.22274	0.22579
12	0.251126	0.258649	0.260685
13	0.363382	0.372442	0.377711
14	0.331308	0.326186	0.342087
15	0.207238	0.213504	0.212463
16	0.187587	0.190251	0.192213
17	0.169648	0.173247	0.171263
18	0.181759	0.184985	0.186829
19	0.201734	0.207948	0.208488
20	0.229498	0.235598	0.230917
21	0.329292	0.329859	0.329858
22	0.311039	0.316928	0.318085
23	0.28308	0.287157	0.28848
24	0.383913	0.374025	0.380949
25	0.435481	0.443295	0.445059
26	0.389998	0.401728	0.406255
27	0.281789	0.290043	0.295844
28	0.311493	0.314007	0.316628
29	0.355102	0.377033	0.371516
30	0.302317	0.310597	0.309592
31	0.263477	0.270481	0.264885
32	0.256214	0.26249	0.248023
33	0.244506	0.248989	0.238671
34	0.243453	0.254451	0.247094
35	0.256502	0.26361	0.267668
36	0.291639	0.308884	0.301109
37	0.281917	0.297145	0.285588
38	0.235893	0.245239	0.239645
39	0.23194	0.236775	0.231193
40	0.190703	0.191092	0.188321
41	0.181408	0.186752	0.180693
42	0.178401	0.184759	0.177142
43	0.216258	0.221732	0.217935
44	0.277607	0.283556	0.285502
45	0.404216	0.411678	0.418846
46	0.67917	0.675679	0.687923
47	0.794847	0.775675	0.816168
48	0.679978	0.683916	0.680637
49	0.497008	0.522875	0.508092
50	0.454663	0.482987	0.517237
51	0.249494	0.260885	0.266828
52	0.245106	0.258194	0.254318
53	0.2171	0.220426	0.222586
54	0.220878	0.228849	0.22724
55	0.340172	0.33924	0.330639
56	0.318753	0.331658	0.325645
57	0.376461	0.382219	0.389072
58	0.268253	0.283383	0.280653
59	0.254888	0.266811	0.266484
60	0.230239	0.23463	0.237104
61	0.220733	0.223726	0.228243
62	0.200172	0.208719	0.206236
63	0.209227	0.221976	0.211993
64	0.254115	0.263305	0.255983
65	0.271801	0.292146	0.275985
66	0.387984	0.411471	0.410682
67	0.423195	0.462104	0.451954
68	0.42983	0.464248	0.444755
69	0.450456	0.467557	0.4504
70	0.415194	0.422625	0.424412
71	0.297978	0.311371	0.306283
72	0.267258	0.285363	0.272418
73	0.255127	0.269702	0.263999
74	0.226356	0.239112	0.236108
75	0.238048	0.239695	0.238075
76	0.221471	0.222702	0.222793
77	0.241527	0.247788	0.243586
78	0.270054	0.274148	0.272938
79	0.248627	0.251178	0.248379
80	0.308869	0.314504	0.312098
81	0.29653	0.303151	0.299192
82	0.319558	0.328605	0.330587
83	0.403951	0.421745	0.435554
84	0.465995	0.49166	0.493351
85	0.694034	0.736254	0.743668
86	0.843538	0.901335	0.88174
87	1.04646	1.12718	1.08547
88	1.32812	1.4517	1.3159
89	1.26646	1.36977	1.27303
90	1.00344	1.11109	1.02199
91	0.930322	0.99305	0.93876
92	0.710227	0.753654	0.74338
93	0.573506	0.606653	0.59272
94	0.398239	0.418605	0.413571
95	0.267489	0.285457	0.266765
96	0.238048	0.242765	0.233648
97	0.205988	0.214371	0.203866
98	0.185463	0.192996	0.184535
99	0.178276	0.186896	0.18226
100	0.207929	0.215918	0.211001
101	0.234918	0.237072	0.234519
102	0.295375	0.313139	0.317226
103	0.342658	0.353909	0.385719
104	0.372585	0.384477	0.4065
105	0.463543	0.474948	0.554806
106	0.51905	0.507981	0.655608
107	0.700811	0.6834	1.03193
108	0.574033	0.552507	0.755264
109	0.30875	0.306587	0.332701
110	0.245134	0.249376	0.259024
111	0.243533	0.250902	0.257459
112	0.198739	0.199546	0.205297
113	0.174689	0.176075	0.182341
114	0.153407	0.15832	0.160318
115	0.181781	0.183172	0.185734
116	0.226044	0.232356	0.234229
117	0.321519	0.332322	0.340725
118	0.27947	0.28595	0.289456
119	0.230251	0.236245	0.233334
120	0.171018	0.177232	0.172748
121	0.155307	0.166156	0.159014
122	0.175922	0.175476	0.177485
123	0.16023	0.162171	0.165395
124	0.165565	0.165365	0.171278
125	0.231137	0.228886	0.232078
126	0.261027	0.259918	0.27366
127	0.449302	0.438196	0.473668
128	0.688523	0.72314	0.730258
129	0.765913	0.788792	0.789851
130	0.478986	0.489752	0.523466
131	0.296911	0.301436	0.312159
132	0.21307	0.209515	0.213502
133	0.181289	0.188121	0.187024
134	0.164271	0.161924	0.162004
135	0.174217	0.171725	0.17117
136	0.170583	0.17414	0.170646
137	0.176553	0.180189	0.17528
138	0.199107	0.206773	0.19915
139	0.256085	0.260192	0.26338
140	0.252417	0.251009	0.257857
141	0.416926	0.400084	0.391142
142	0.344473	0.346481	0.327581
143	0.312057	0.314703	0.3141
144	0.44176	0.430926	0.426353
145	1.01543	1.07432	0.986365
146	2.53436	2.65547	2.55416
147	3.6042	3.6634	3.52319
148	4.38936	4.38676	4.21997
149	5.32709	5.32042	5.1773
150	6.87783	6.9734	6.86903

## Sheet: Fig4D-E,SupFig7A
Position (index= start of 2Chel)	Site_Max_Enrichment_IC99
1	1.28991
2	1.36279
3	1.72649
4	1.33964
5	1.45843
6	1.54562
7	1.10757
8	1.72895
9	1.45843
10	1.40796
11	1.19919
12	2.33441
13	1.34079
14	1.93782
15	1.77967
16	1.21352
17	1.40018
18	1.17799
19	1.27322
20	1.20811
21	1.06577
22	1.44374
23	1.16502
24	1.49587
25	1.08681
26	2.77822
27	1.03932
28	2.11535
29	1.18809
30	1.84361
31	1.18478
32	0.913505
33	2.11535
34	1.52584
35	2.0188
36	0.972069
37	1.45843
38	1.45843
39	1.27322
40	2.65533
41	3.90976
42	1.84672
43	1.05583
44	0.893276
45	1.51838
46	1.32901
47	1.17601
48	2.51296
49	2.12556
50	1.19913
51	1.45843
52	1.09923
53	2.35832
54	2.94871
55	1.26406
56	1.88224
57	1.52269
58	1.15109
59	1.45843
60	1.63193
61	3.08329
62	2.293
63	1.5314
64	1.27636
65	2.02001
66	1.00136
67	1.06765
68	0.9731
69	2.59804
70	1.4276
71	1.10354
72	1.86085
73	1.05687
74	2.42764
75	2.32407
76	1.44501
77	1.26406
78	1.10166
79	1.05854
80	1.26369
81	3.35127
82	1.37616
83	3.35249
84	1.47839
85	5.69825
86	1.77381
87	0.903471
88	1.29852
89	1.04943
90	4.14441
91	1.03888
92	1.54855
93	3.05006
94	1.20555
95	1.12564
96	1.60322
97	1.22295
98	1.61401
99	1.41948
100	1.36226
101	2.87881
102	1.15491
103	1.66311
104	1.9025
105	1.76305
106	1.31334
107	1.7756
108	2.97615
109	1.41499
110	1.58811
111	1.43273
112	1.78068
113	1.33353
114	1.99602
115	1.54562
116	1.38831
117	1.77381
118	2.08398
119	1.29799
120	1.45843
121	1.8265
122	1.2014
123	1.70184
124	6.64768
125	57.186
126	2.29576
127	91.7082
128	1.23698
129	1.24718
130	14.0794
131	1.67407
132	1.47948
133	10.2263
134	1.91053
135	1.29852
136	1.10484
137	2.73023
138	1.18227
139	9.37752
140	80.2542
141	3.37555
142	1.38175
143	6.46399
144	1.22295
145	1.5969
146	1.11174
147	1.21554
148	1.26622
149	1.22295
150	1.30469
151	2.23724
152	1.28834
153	2.24393
154	1.37616
155	1.19913
156	1.46423
157	1.09138
158	1.61058
159	1.14663
160	16.1707
161	45.2046
162	6.31366
163	1.27659
164	70.6506
165	1.36331
166	1.46725
167	1.42242
168	1.089
169	2.88563
170	1.81746
171	1.40038
172	28.2248
173	174.519
174	11.6875
175	1.85841
176	1.19908
177	1.94107
178	39.01
179	273.441
180	1.27322
181	1.69384
182	1.91172
183	1.16201
184	1.52058
185	65.051
186	2.24056
187	11.1066
188	4.4231
189	46.8191
190	1.43273
191	1.37616
192	1.40876
193	113.945
194	1.44359
195	1.34934
196	1.38867
197	1.24179
198	1.12107
199	1.22858
200	1.01291
201	31.2564
202	1.21155
203	1.42822
204	1.16952
205	1.43031
206	2.40386
207	2.51919
208	2.10013
209	1.20806
210	1.17266
211	2.05113
212	0.945027
213	1.27322
214	2.09459
215	1.31996
216	1.37824
217	3.28073
218	4.74802
219	23.7765
220	1.76305
221	2.01342
222	0.938048
223	1.45843
224	102.86
225	10.1843
226	1.1628
227	1.87088
228	1.49315
229	1.20325
230	2.14615
231	0.992891
232	9.56245
233	1.19913
234	62.892
235	1.33365
236	36.1222
237	1.9615
238	1.52764
239	1.83988
240	1.45843
241	1.1914
242	1.34934
243	18.102
244	114.432
245	1.6875
246	5.14217
247	1.54855
248	1.34934
249	1.74044
250	1.48741
251	1.90378
252	1.29698
253	1.29607
254	1.28165
255	1.45843
256	32.3484
257	2.15284
258	1.51079
259	3.31338
260	1.44146
261	2.08679
262	8.92456
263	3.51047
264	1.8192
265	1.40206
266	1.18254
267	3.28298
268	1.6617
269	2.67639
270	1.48332
271	0.992963
272	1.72896
273	2.42305
274	1.40085
275	5.89522
276	1.23708
277	3.69368
278	6.22457
279	1.87985
280	1.62372
281	1.44033
282	27.6252
283	1.31381
284	9.37176
285	7.71258
286	1.30656
287	2.02347
288	1.5701
289	1.87985
290	1.16892
291	1.4241
292	1.58517
293	1.50304
294	1.67403
295	1.18071
296	1.27514
297	1.31709
298	1.04685
299	1.1745
300	0.984833
301	1.16618
302	13.15
303	2.73514
304	1.50746
305	1.83619
306	30.9747
307	14.548
308	4.05722
309	1.87977
310	1.17955
311	2.01413
312	1.16755
313	1.45843
314	3.19157
315	2.35955
316	1.56883
317	1.00552
318	10.3605
319	4.33912
320	1.6468
321	89.2979
322	1.5314
323	3.5695
324	8.13865
325	1.86727
326	1.22295
327	1.43116
328	1.40993
329	1.51838

## Sheet: Fig4F-I,SupFig7B
Position (index= start of 2Chel)	Site_Max_Enrichment_IC99
1	2.47701
2	1.1718
3	1.70778
4	2.6251
5	2.03661
6	2.2401
7	1.80988
8	1.97037
9	1.74406
10	1.49091
11	2.13326
12	11.1699
13	3.08893
14	1.58004
15	4.27483
16	1.68472
17	2.83732
18	1.5522
19	3.24739
20	2.69156
21	2.33286
22	1.99081
23	7.10373
24	2.04903
25	1.54292
26	12.408
27	2.53973
28	2.85788
29	1.92172
30	9.16184
31	1.77798
32	4.79937
33	1.32493
34	1.05928
35	3.94817
36	2.03661
37	2.13326
38	2.07708
39	8.40358
40	13.9621
41	17.9791
42	1.80988
43	2.47701
44	1.60839
45	3.87695
46	2.27458
47	2.74968
48	6.89602
49	16.9697
50	2.13326
51	2.83732
52	2.03661
53	2.03661
54	5.9161
55	1.92172
56	2.29174
57	2.03661
58	2.07708
59	2.03661
60	7.88268
61	8.44229
62	9.31455
63	2.27379
64	2.52963
65	2.00071
66	2.13326
67	3.60818
68	2.49212
69	1.79307
70	2.92057
71	8.65205
72	27.6716
73	1.61144
74	2.03661
75	31.9367
76	5.42245
77	10.0159
78	40.7652
79	1.77798
80	2.28702
81	2.66469
82	1.70778
83	12.6886
84	3.68369
85	18.731
86	1.97639
87	2.33728
88	1.92172
89	2.47701
90	23.0394
91	4.23406
92	3.33864
93	3.21455
94	1.58004
95	15.5055
96	2.83426
97	25.4116
98	3.97834
99	2.33286
100	2.12966
101	7.10577
102	14.2856
103	3.34891
104	12.2116
105	2.57883
106	1.65224
107	3.01265
108	3.57497
109	1.92172
110	5.2118
111	1.58004
112	2.47701
113	2.78732
114	2.29174
115	2.85475
116	1.77798
117	2.47418
118	1.65503
119	1.65503
120	2.03661
121	2.69666
122	2.59019
123	1.88428
124	2.07708
125	2.20125
126	2.21721
127	2.20125
128	2.47701
129	2.44357
130	2.95396
131	2.66025
132	2.03661
133	1.75102
134	2.20125
135	1.78882
136	2.25699
137	1.77798
138	2.16246
139	1.58004
140	1.73498
141	1.5777
142	1.78882
143	1.54715
144	1.58004
145	3.9768
146	2.20125
147	1.38781
148	5.88553
149	2.12966
150	2.59456
151	3.38189
152	2.03661
153	4.01833
154	3.01265
155	2.06388
156	1.92172
157	1.70778
158	1.77798
159	2.07315
160	1.70778
161	1.57351
162	2.43749
163	2.20125
164	2.47701
165	1.69382
166	2.03661
167	2.20125
168	2.13326
169	2.20125
170	2.33728
171	2.03661
172	2.78732
173	2.07708
174	2.95396
175	2.03661
176	1.92172
177	1.80988
178	1.52866
179	1.93063
180	1.92172
181	1.47078
182	1.92172
183	3.06777
184	1.9599
185	1.84584
186	2.21721
187	1.78581
188	2.94379
189	2.09636
190	2.35898
191	1.40911
192	1.60444
193	1.80988
194	1.58004
195	2.74968
196	2.39645
197	2.20125
198	2.44357
199	1.7011
200	2.28226
201	1.78882
202	2.33286
203	2.47701
204	1.92172
205	5.47805
206	1.80988
207	1.84584
208	1.65503
209	2.97197
210	1.9562
211	2.52145
212	1.40414
213	1.42294
214	2.69666
215	1.77798
216	1.47078
217	2.33728
218	2.29174
219	2.78732
220	2.17153
221	1.97037
222	1.92172
223	2.04903
224	1.97037
225	2.13326
226	2.20125
227	2.13326
228	1.66198
229	1.92172
230	1.46186
231	1.66874
232	1.77798
233	1.80988
234	1.52866
235	1.86298
236	2.74968
237	1.9562
238	1.81331
239	1.92172
240	2.20125
241	1.68472
242	2.06388
243	1.77798
244	1.25687
245	2.69666
246	2.21721
247	2.03661
248	3.19276
249	2.16246
250	5.18516
251	2.33286
252	2.07708
253	1.80365
254	2.07708
255	1.76371
256	1.80988
257	1.58004
258	1.90951
259	1.58968
260	1.43397
261	1.78882
262	2.03661
263	1.54103
264	1.44052
265	2.59456
266	1.70778
267	1.89577
268	2.59456
269	2.97197
270	2.29174
271	1.78423
272	1.97037
273	2.4005
274	2.44654
275	2.4005
276	3.1955
277	2.90189
278	2.07708
279	1.33153
280	2.33728
281	1.70778
282	1.80988
283	2.03661
284	2.16246
285	1.70778
286	1.61144
287	1.58004
288	1.80988
289	4.03194
290	1.77798
291	2.20125
292	2.19402
293	1.70778
294	2.20125
295	1.70778
296	2.47701
297	1.58004
298	1.80988
299	2.20125
300	2.33728
301	1.89461
302	2.8691
303	2.29976
304	1.32493
305	1.92533
306	2.55251
307	1.7594
308	2.35053
309	1.77798
310	2.85788
311	1.40414
312	1.87269
313	2.33286
314	2.79222
315	3.19998
316	2.76311
317	3.01832
318	6.55466
319	1.52072
320	1.70778
321	1.58004
322	2.07123
323	1.70778
324	3.34428
325	3.39361
326	1.80988
327	2.44357
328	2.39645
329	1.32493

[truncated: 23 more sheets: Fig4J, Fig5D-E, Fig5F, Fig5G-H,SupFig8A, Fig5I-J, SupFig1, SupFig2A-B, SupFig3A, SupFig3B, SupFig3C, SupFig3D, SupFig3E, SupFig3F, SupFig3G, SupFig3H, SupFig5A-B, SupFig5C-D, SupFig5E-F, SupFig5G-H, SupFig6B-C …]
